# Supplementary material for: Accelerating the prediction of CO2 capture at low partial pressures in metal-organic frameworks using new machine learning descriptors
Source: Commun Chem. 2023 Oct 3;6:214. doi: 10.1038/s42004-023-01009-x (PMC10547688; doi:10.1038/s42004-023-01009-x)
Supplement: Supplementary file 4 — Supplementary Data 1 [file 42004_2023_1009_MOESM4_ESM.csv]

MOF	Uptake	Pressure	H	C	N	F	Cl	Br	V	Cu	Zn	Zr	ASA_m^2/g_15prb	NASA_m^2/g_15prb	AV_cm^3/g_15prb	NAV_cm^3/g_15prb	POAV_cm^3/g_15prb	PONAV_cm^3/g_15prb	PLD	LCD	LFPD	Density	Volume	TotalDegreeOfUnsaturation	MetallicPercentage	OxygenToMetalRatio	ElectronegativeToTotalRatio	WeightedElectronegativityPerAtom	NitrogenToOxygen	Epoch40	Epoch1000	Epoch4000	Epoch40Ave	Epoch4000Ave	Epoch1000Ave	HenryCoeff_CO2
ABEXEM	0.197961955	40	0.006076626	0.021268192	0.006076626	0	0	0	0	0	0	0	719.474	0	0.0278279	0	0.144365	0	4.14331	4.82084	4.80387	1.76082	2633.04	45	14.28571429	6	0.444444444	1.484444444	0.333333333	20.09038681	99.10007927	257.2794175	0.139516575	1.786662622	0.688194995	0.00538352
ABEXEM	2.288865455	1000	0.006076626	0.021268192	0.006076626	0	0	0	0	0	0	0	719.474	0	0.0278279	0	0.144365	0	4.14331	4.82084	4.80387	1.76082	2633.04	45	14.28571429	6	0.444444444	1.484444444	0.333333333	20.09038681	99.10007927	257.2794175	0.139516575	1.786662622	0.688194995	0.00538352
ABEXEM	3.050029808	4000	0.006076626	0.021268192	0.006076626	0	0	0	0	0	0	0	719.474	0	0.0278279	0	0.144365	0	4.14331	4.82084	4.80387	1.76082	2633.04	45	14.28571429	6	0.444444444	1.484444444	0.333333333	20.09038681	99.10007927	257.2794175	0.139516575	1.786662622	0.688194995	0.00538352
ABEXIQ	0.267940958	40	0.006147722	0.021517027	0.006147722	0	0	0	0	0	0	0	692.242	0	0.0264041	0	0.142649	0	4.08045	4.80529	4.80529	1.7876	2602.59	45	14.28571429	6	0.444444444	1.484444444	0.333333333	24.24289589	104.8958808	263.075219	0.168353444	1.826911243	0.728443616	0.0103108
ABEXIQ	2.401741006	1000	0.006147722	0.021517027	0.006147722	0	0	0	0	0	0	0	692.242	0	0.0264041	0	0.142649	0	4.08045	4.80529	4.80529	1.7876	2602.59	45	14.28571429	6	0.444444444	1.484444444	0.333333333	24.24289589	104.8958808	263.075219	0.168353444	1.826911243	0.728443616	0.0103108
ABEXIQ	3.055786404	4000	0.006147722	0.021517027	0.006147722	0	0	0	0	0	0	0	692.242	0	0.0264041	0	0.142649	0	4.08045	4.80529	4.80529	1.7876	2602.59	45	14.28571429	6	0.444444444	1.484444444	0.333333333	24.24289589	104.8958808	263.075219	0.168353444	1.826911243	0.728443616	0.0103108
ABEXOW	0.244455945	40	0.006219075	0.021766761	0.006219075	0	0	0	0	0	0	0	667.433	0	0.0231732	0	0.134736	0	4.04921	4.7727	4.7549	1.81243	2572.73	45	14.28571429	6	0.444444444	1.484444444	0.333333333	25.37209249	106.4713889	264.6507271	0.176195087	1.837852272	0.739384645	0.00469978
ABEXOW	2.426077733	1000	0.006219075	0.021766761	0.006219075	0	0	0	0	0	0	0	667.433	0	0.0231732	0	0.134736	0	4.04921	4.7727	4.7549	1.81243	2572.73	45	14.28571429	6	0.444444444	1.484444444	0.333333333	25.37209249	106.4713889	264.6507271	0.176195087	1.837852272	0.739384645	0.00469978
ABEXOW	3.010077236	4000	0.006219075	0.021766761	0.006219075	0	0	0	0	0	0	0	667.433	0	0.0231732	0	0.134736	0	4.04921	4.7727	4.7549	1.81243	2572.73	45	14.28571429	6	0.444444444	1.484444444	0.333333333	25.37209249	106.4713889	264.6507271	0.176195087	1.837852272	0.739384645	0.00469978
ABEXUC	0.254802822	40	0.006281925	0.021986737	0.006281925	0	0	0	0	0	0	0	658.553	0	0.0234832	0	0.132999	0	4.0168	4.74458	4.72731	1.84813	2546.99	45	14.28571429	6	0.444444444	1.484444444	0.333333333	25.25857643	106.4970469	264.6763852	0.175406781	1.838030453	0.739562826	0.00442502
ABEXUC	2.388554921	1000	0.006281925	0.021986737	0.006281925	0	0	0	0	0	0	0	658.553	0	0.0234832	0	0.132999	0	4.0168	4.74458	4.72731	1.84813	2546.99	45	14.28571429	6	0.444444444	1.484444444	0.333333333	25.25857643	106.4970469	264.6763852	0.175406781	1.838030453	0.739562826	0.00442502
ABEXUC	2.966920879	4000	0.006281925	0.021986737	0.006281925	0	0	0	0	0	0	0	658.553	0	0.0234832	0	0.132999	0	4.0168	4.74458	4.72731	1.84813	2546.99	45	14.28571429	6	0.444444444	1.484444444	0.333333333	25.25857643	106.4970469	264.6763852	0.175406781	1.838030453	0.739562826	0.00442502
ABEYAJ	0.218616375	40	0.006369985	0.022294946	0.006369985	0	0	0	0	0	0	0	611.138	0	0.0214015	0	0.119492	0	3.9715	4.73097	4.71386	1.90641	2511.78	45	14.28571429	6	0.444444444	1.484444444	0.333333333	25.36571629	106.7940045	264.9733428	0.176150808	1.840092658	0.741625031	0.00464545
ABEYAJ	2.345960705	1000	0.006369985	0.022294946	0.006369985	0	0	0	0	0	0	0	611.138	0	0.0214015	0	0.119492	0	3.9715	4.73097	4.71386	1.90641	2511.78	45	14.28571429	6	0.444444444	1.484444444	0.333333333	25.36571629	106.7940045	264.9733428	0.176150808	1.840092658	0.741625031	0.00464545
ABEYAJ	2.910120017	4000	0.006369985	0.022294946	0.006369985	0	0	0	0	0	0	0	611.138	0	0.0214015	0	0.119492	0	3.9715	4.73097	4.71386	1.90641	2511.78	45	14.28571429	6	0.444444444	1.484444444	0.333333333	25.36571629	106.7940045	264.9733428	0.176150808	1.840092658	0.741625031	0.00464545
ABEYEN	0.005031537	40	0.006417919	0.022462716	0.006417919	0	0	0	0	0	0	0	599.05	0	0.020111	0	0.117245	0	3.94356	4.70447	4.68752	1.9293	2493.02	45	14.28571429	6	0.444444444	1.484444444	0.333333333	5.813009408	78.52391189	236.7032501	0.040368121	1.64377257	0.545304944	0.000119441
ABEYEN	0.123607659	1000	0.006417919	0.022462716	0.006417919	0	0	0	0	0	0	0	599.05	0	0.020111	0	0.117245	0	3.94356	4.70447	4.68752	1.9293	2493.02	45	14.28571429	6	0.444444444	1.484444444	0.333333333	5.813009408	78.52391189	236.7032501	0.040368121	1.64377257	0.545304944	0.000119441
ABEYEN	0.458452139	4000	0.006417919	0.022462716	0.006417919	0	0	0	0	0	0	0	599.05	0	0.020111	0	0.117245	0	3.94356	4.70447	4.68752	1.9293	2493.02	45	14.28571429	6	0.444444444	1.484444444	0.333333333	5.813009408	78.52391189	236.7032501	0.040368121	1.64377257	0.545304944	0.000119441
ABEYIR	0.226926094	40	0.006457784	0.022602245	0.006457784	0	0	0	0	0	0	0	589.001	0	0.0181761	0	0.121343	0	3.92184	4.69665	4.69665	1.96962	2477.63	45	14.28571429	6	0.444444444	1.484444444	0.333333333	24.10237143	105.1507273	263.3300656	0.167377579	1.828681011	0.730213384	0.00445533
ABEYIR	2.273546592	1000	0.006457784	0.022602245	0.006457784	0	0	0	0	0	0	0	589.001	0	0.0181761	0	0.121343	0	3.92184	4.69665	4.69665	1.96962	2477.63	45	14.28571429	6	0.444444444	1.484444444	0.333333333	24.10237143	105.1507273	263.3300656	0.167377579	1.828681011	0.730213384	0.00445533
ABEYIR	2.791301893	4000	0.006457784	0.022602245	0.006457784	0	0	0	0	0	0	0	589.001	0	0.0181761	0	0.121343	0	3.92184	4.69665	4.69665	1.96962	2477.63	45	14.28571429	6	0.444444444	1.484444444	0.333333333	24.10237143	105.1507273	263.3300656	0.167377579	1.828681011	0.730213384	0.00445533
ABIXOZ	0.080689252	40	0	0	0	0	0	0	0	0	0	0	1127.65	0	0.0618511	0	0.233011	0	4.0515	6.22728	6.20206	1.91751	2085.14	1	0	3.466666667	0.693333333	2.385066667	0	30.25881294	94.39315427	176.7782263	0.403450839	2.357043017	1.25857539	0.00240447
ABIXOZ	1.168049312	1000	0	0	0	0	0	0	0	0	0	0	1127.65	0	0.0618511	0	0.233011	0	4.0515	6.22728	6.20206	1.91751	2085.14	1	0	3.466666667	0.693333333	2.385066667	0	30.25881294	94.39315427	176.7782263	0.403450839	2.357043017	1.25857539	0.00240447
ABIXOZ	2.313392997	4000	0	0	0	0	0	0	0	0	0	0	1127.65	0	0.0618511	0	0.233011	0	4.0515	6.22728	6.20206	1.91751	2085.14	1	0	3.466666667	0.693333333	2.385066667	0	30.25881294	94.39315427	176.7782263	0.403450839	2.357043017	1.25857539	0.00240447
ABUWOJ	0.08937176	40	0.012394426	0.021247588	0	0	0	0	0	0	0.003541265	0	1803.89	0	0.0664752	0	0.35016	0	4.00479	5.06093	4.75571	1.15833	4518.16	69	16.66666667	3.5	0.25	0.86	0	5.989734877	117.6406914	363.6974398	0.026739888	1.623649285	0.525181658	0.00212147
ABUWOJ	1.508040715	1000	0.012394426	0.021247588	0	0	0	0	0	0	0.003541265	0	1803.89	0	0.0664752	0	0.35016	0	4.00479	5.06093	4.75571	1.15833	4518.16	69	16.66666667	3.5	0.25	0.86	0	5.989734877	117.6406914	363.6974398	0.026739888	1.623649285	0.525181658	0.00212147
ABUWOJ	3.269002271	4000	0.012394426	0.021247588	0	0	0	0	0	0	0.003541265	0	1803.89	0	0.0664752	0	0.35016	0	4.00479	5.06093	4.75571	1.15833	4518.16	69	16.66666667	3.5	0.25	0.86	0	5.989734877	117.6406914	363.6974398	0.026739888	1.623649285	0.525181658	0.00212147
ACAJIZ	0.002072905	40	0.03291233	0.030169636	0.002742694	0	0	0	0	0.002742694	0	0	840.208	0	0.0656177	0	0.197314	0	5.74044	6.18649	6.18649	1.30148	2916.84	39	9.090909091	4	0.172413793	0.579310345	0.25	0	96.82724318	351.6717326	0	1.515826434	0.417358807	4.80E-05
ACAJIZ	0.051032225	1000	0.03291233	0.030169636	0.002742694	0	0	0	0	0.002742694	0	0	840.208	0	0.0656177	0	0.197314	0	5.74044	6.18649	6.18649	1.30148	2916.84	39	9.090909091	4	0.172413793	0.579310345	0.25	0	96.82724318	351.6717326	0	1.515826434	0.417358807	4.80E-05
ACAJIZ	0.207388317	4000	0.03291233	0.030169636	0.002742694	0	0	0	0	0.002742694	0	0	840.208	0	0.0656177	0	0.197314	0	5.74044	6.18649	6.18649	1.30148	2916.84	39	9.090909091	4	0.172413793	0.579310345	0.25	0	96.82724318	351.6717326	0	1.515826434	0.417358807	4.80E-05
ACAJOF	0.001629511	40	0.032587783	0.028827654	0.002506753	0	0	0	0	0.002506753	0	0	1004.57	0	0.0861565	0	0.235987	0	6.10482	6.86398	6.86398	1.21871	3191.38	39	8.695652174	4	0.163934426	0.550819672	0.25	0	100.8877608	368.9138617	0	1.511942056	0.413474429	3.85E-05
ACAJOF	0.041447564	1000	0.032587783	0.028827654	0.002506753	0	0	0	0	0.002506753	0	0	1004.57	0	0.0861565	0	0.235987	0	6.10482	6.86398	6.86398	1.21871	3191.38	39	8.695652174	4	0.163934426	0.550819672	0.25	0	100.8877608	368.9138617	0	1.511942056	0.413474429	3.85E-05
ACAJOF	0.167699062	4000	0.032587783	0.028827654	0.002506753	0	0	0	0	0.002506753	0	0	1004.57	0	0.0861565	0	0.235987	0	6.10482	6.86398	6.86398	1.21871	3191.38	39	8.695652174	4	0.163934426	0.550819672	0.25	0	100.8877608	368.9138617	0	1.511942056	0.413474429	3.85E-05
ACAKUM	2.984622625	40	0.014369429	0.032331215	0.005388536	0	0	0	0	0	0	0	252.183	263.097	0.00754585	0.00742009	0.0582288	0.0627564	3.0099	4.47083	4.47083	1.59028	2226.95	54	5.555555556	8	0.289473684	0.964210526	0.375	14.17708912	84.09219504	251.0592743	0.093270323	1.651705752	0.553238125	0.671537
ACAKUM	4.048196422	1000	0.014369429	0.032331215	0.005388536	0	0	0	0	0	0	0	252.183	263.097	0.00754585	0.00742009	0.0582288	0.0627564	3.0099	4.47083	4.47083	1.59028	2226.95	54	5.555555556	8	0.289473684	0.964210526	0.375	14.17708912	84.09219504	251.0592743	0.093270323	1.651705752	0.553238125	0.671537
ACAKUM	4.358056935	4000	0.014369429	0.032331215	0.005388536	0	0	0	0	0	0	0	252.183	263.097	0.00754585	0.00742009	0.0582288	0.0627564	3.0099	4.47083	4.47083	1.59028	2226.95	54	5.555555556	8	0.289473684	0.964210526	0.375	14.17708912	84.09219504	251.0592743	0.093270323	1.651705752	0.553238125	0.671537
ACALIB	0.791959838	40	0.015328901	0.034490027	0.005748338	0	0	0	0	0	0	0	0	306.571	0	0.0057089	0	0.0694023	2.41854	3.96462	3.95917	1.78668	2087.56	54	5.555555556	8	0.289473684	0.964210526	0.375	15.93984147	86.1776821	253.1447614	0.104867378	1.665426062	0.566958435	0.0270817
ACALIB	2.98863951	1000	0.015328901	0.034490027	0.005748338	0	0	0	0	0	0	0	0	306.571	0	0.0057089	0	0.0694023	2.41854	3.96462	3.95917	1.78668	2087.56	54	5.555555556	8	0.289473684	0.964210526	0.375	15.93984147	86.1776821	253.1447614	0.104867378	1.665426062	0.566958435	0.0270817
ACALIB	3.769936075	4000	0.015328901	0.034490027	0.005748338	0	0	0	0	0	0	0	0	306.571	0	0.0057089	0	0.0694023	2.41854	3.96462	3.95917	1.78668	2087.56	54	5.555555556	8	0.289473684	0.964210526	0.375	15.93984147	86.1776821	253.1447614	0.104867378	1.665426062	0.566958435	0.0270817
ACIBOE	0.001836453	40	0.006350567	0.019051702	0	0	0	0	0	0	0.003175284	0	2029.68	0	0.173125	0	0.482315	0	7.0131	8.24326	8.24326	1.10094	3779.19	61	16.66666667	4.333333333	0.325	1.118	0	1.402966534	83.41735643	259.1721767	0.008768541	1.619826105	0.521358478	4.52E-05
ACIBOE	0.046508443	1000	0.006350567	0.019051702	0	0	0	0	0	0	0.003175284	0	2029.68	0	0.173125	0	0.482315	0	7.0131	8.24326	8.24326	1.10094	3779.19	61	16.66666667	4.333333333	0.325	1.118	0	1.402966534	83.41735643	259.1721767	0.008768541	1.619826105	0.521358478	4.52E-05
ACIBOE	0.187171114	4000	0.006350567	0.019051702	0	0	0	0	0	0	0.003175284	0	2029.68	0	0.173125	0	0.482315	0	7.0131	8.24326	8.24326	1.10094	3779.19	61	16.66666667	4.333333333	0.325	1.118	0	1.402966534	83.41735643	259.1721767	0.008768541	1.619826105	0.521358478	4.52E-05
ACOGAB	0.029316907	40	0.027062175	0.024055267	0.009020725	0	0	0.001503454	0	0	0	0	1487.82	0	0.064266	0	0.301929	0	3.89327	5.20085	4.89144	1.15458	2660.54	21	3.125	4	0.206896552	0.645517241	3	0	65.92588039	257.0592474	0	1.477351997	0.37888437	0.000679158
ACOGAB	0.68199519	1000	0.027062175	0.024055267	0.009020725	0	0	0.001503454	0	0	0	0	1487.82	0	0.064266	0	0.301929	0	3.89327	5.20085	4.89144	1.15458	2660.54	21	3.125	4	0.206896552	0.645517241	3	0	65.92588039	257.0592474	0	1.477351997	0.37888437	0.000679158
ACOGAB	2.324708293	4000	0.027062175	0.024055267	0.009020725	0	0	0.001503454	0	0	0	0	1487.82	0	0.064266	0	0.301929	0	3.89327	5.20085	4.89144	1.15458	2660.54	21	3.125	4	0.206896552	0.645517241	3	0	65.92588039	257.0592474	0	1.477351997	0.37888437	0.000679158
ACOGEF	0.028455152	40	0.026798475	0.023820867	0.008932825	0	0	0	0	0	0	0	1327.5	0	0.0582762	0	0.272961	0	3.94888	5.20115	4.87886	1.25952	2686.72	21	3.125	4	0.183908046	0.577471264	3	0	65.69365325	256.8270203	0	1.476017358	0.377549731	0.000656483
ACOGEF	0.684037284	1000	0.026798475	0.023820867	0.008932825	0	0	0	0	0	0	0	1327.5	0	0.0582762	0	0.272961	0	3.94888	5.20115	4.87886	1.25952	2686.72	21	3.125	4	0.183908046	0.577471264	3	0	65.69365325	256.8270203	0	1.476017358	0.377549731	0.000656483
ACOGEF	2.288812149	4000	0.026798475	0.023820867	0.008932825	0	0	0	0	0	0	0	1327.5	0	0.0582762	0	0.272961	0	3.94888	5.20115	4.87886	1.25952	2686.72	21	3.125	4	0.183908046	0.577471264	3	0	65.69365325	256.8270203	0	1.476017358	0.377549731	0.000656483
ACOLIP	0.018078748	40	0.024871389	0.02879845	0.006545102	0	0	0	0	0	0.00130902	0	1482.04	0	0.0426876	0	0.325302	0	3.55819	4.90589	4.81779	1.04949	1527.86	23.5	4.545454545	4	0.176470588	0.567843137	1.25	0.11122002	39.01814103	151.061839	0.001090392	1.480998421	0.382530794	0.000411203
ACOLIP	0.405661017	1000	0.024871389	0.02879845	0.006545102	0	0	0	0	0	0.00130902	0	1482.04	0	0.0426876	0	0.325302	0	3.55819	4.90589	4.81779	1.04949	1527.86	23.5	4.545454545	4	0.176470588	0.567843137	1.25	0.11122002	39.01814103	151.061839	0.001090392	1.480998421	0.382530794	0.000411203
ACOLIP	1.44931915	4000	0.024871389	0.02879845	0.006545102	0	0	0	0	0	0.00130902	0	1482.04	0	0.0426876	0	0.325302	0	3.55819	4.90589	4.81779	1.04949	1527.86	23.5	4.545454545	4	0.176470588	0.567843137	1.25	0.11122002	39.01814103	151.061839	0.001090392	1.480998421	0.382530794	0.000411203
ACUBAB	0.000805605	40	0	0	0	0	0.001232529	0	0	0	0.009860231	0	592.176	0	0.0341208	0	0.141246	0	4.30295	6.48174	6.47691	2.30944	1622.68	0	0	3	0.641025641	2.197948718	0	29.98873472	98.69860843	184.3790833	0.384470958	2.363834402	1.265366775	1.89E-05
ACUBAB	0.01996919	1000	0	0	0	0	0.001232529	0	0	0	0.009860231	0	592.176	0	0.0341208	0	0.141246	0	4.30295	6.48174	6.47691	2.30944	1622.68	0	0	3	0.641025641	2.197948718	0	29.98873472	98.69860843	184.3790833	0.384470958	2.363834402	1.265366775	1.89E-05
ACUBAB	0.079932509	4000	0	0	0	0	0.001232529	0	0	0	0.009860231	0	592.176	0	0.0341208	0	0.141246	0	4.30295	6.48174	6.47691	2.30944	1622.68	0	0	3	0.641025641	2.197948718	0	29.98873472	98.69860843	184.3790833	0.384470958	2.363834402	1.265366775	1.89E-05
ACUTOI	0.012232472	40	0.021446507	0.026212398	0.002382945	0	0	0	0	0	0	0	555.492	0	0.0289545	0	0.1264	0	4.5372	5.192	5.18708	1.71994	3357.19	51	18.18181818	3.5	0.258064516	0.87483871	0.142857143	7.574021692	131.2864353	403.7064068	0.03054041	1.627848414	0.529380788	0.000293108
ACUTOI	0.307363471	1000	0.021446507	0.026212398	0.002382945	0	0	0	0	0	0	0	555.492	0	0.0289545	0	0.1264	0	4.5372	5.192	5.18708	1.71994	3357.19	51	18.18181818	3.5	0.258064516	0.87483871	0.142857143	7.574021692	131.2864353	403.7064068	0.03054041	1.627848414	0.529380788	0.000293108
ACUTOI	1.07811179	4000	0.021446507	0.026212398	0.002382945	0	0	0	0	0	0	0	555.492	0	0.0289545	0	0.1264	0	4.5372	5.192	5.18708	1.71994	3357.19	51	18.18181818	3.5	0.258064516	0.87483871	0.142857143	7.574021692	131.2864353	403.7064068	0.03054041	1.627848414	0.529380788	0.000293108
ADABIS	0.000612828	40	0.025363697	0.030798775	0.018116927	0	0	0	0	0.003623385	0	0	158.783	0	0.00254086	0	0.0513012	0	3.05346	3.9728	3.9728	1.65298	1103.94	16	11.76470588	2	0.29787234	0.939574468	2.5	0	35.28720717	138.5431641	0	1.473863448	0.375395821	1.38E-05
ADABIS	0.013235527	1000	0.025363697	0.030798775	0.018116927	0	0	0	0	0.003623385	0	0	158.783	0	0.00254086	0	0.0513012	0	3.05346	3.9728	3.9728	1.65298	1103.94	16	11.76470588	2	0.29787234	0.939574468	2.5	0	35.28720717	138.5431641	0	1.473863448	0.375395821	1.38E-05
ADABIS	0.050430364	4000	0.025363697	0.030798775	0.018116927	0	0	0	0	0.003623385	0	0	158.783	0	0.00254086	0	0.0513012	0	3.05346	3.9728	3.9728	1.65298	1103.94	16	11.76470588	2	0.29787234	0.939574468	2.5	0	35.28720717	138.5431641	0	1.473863448	0.375395821	1.38E-05
ADABUE	0.001511928	40	0.022499538	0.027320868	0.016071099	0	0	0	0	0.00321422	0	0	445.013	0	0.0107753	0	0.100796	0	3.31506	4.54949	4.54949	1.46632	1244.47	16	11.76470588	2	0.29787234	0.939574468	2.5	0	35.35404719	138.6100041	0	1.474574512	0.376106885	3.59E-05
ADABUE	0.037656947	1000	0.022499538	0.027320868	0.016071099	0	0	0	0	0.00321422	0	0	445.013	0	0.0107753	0	0.100796	0	3.31506	4.54949	4.54949	1.46632	1244.47	16	11.76470588	2	0.29787234	0.939574468	2.5	0	35.35404719	138.6100041	0	1.474574512	0.376106885	3.59E-05
ADABUE	0.140927754	4000	0.022499538	0.027320868	0.016071099	0	0	0	0	0.00321422	0	0	445.013	0	0.0107753	0	0.100796	0	3.31506	4.54949	4.54949	1.46632	1244.47	16	11.76470588	2	0.29787234	0.939574468	2.5	0	35.35404719	138.6100041	0	1.474574512	0.376106885	3.59E-05
ADEGIA01	2.091894264	40	0.014343224	0.028686448	0	0	0	0	0	0	0	0	0	613.065	0	0.0218555	0	0.152864	2.87092	4.82721	4.82721	1.60142	836.632	19	8.333333333	6	0.24	0.8256	0	6.799618802	31.173015	86.09639634	0.135992376	1.721927927	0.6234603	0.538561
ADEGIA01	2.716734651	1000	0.014343224	0.028686448	0	0	0	0	0	0	0	0	0	613.065	0	0.0218555	0	0.152864	2.87092	4.82721	4.82721	1.60142	836.632	19	8.333333333	6	0.24	0.8256	0	6.799618802	31.173015	86.09639634	0.135992376	1.721927927	0.6234603	0.538561
ADEGIA01	3.283657678	4000	0.014343224	0.028686448	0	0	0	0	0	0	0	0	0	613.065	0	0.0218555	0	0.152864	2.87092	4.82721	4.82721	1.60142	836.632	19	8.333333333	6	0.24	0.8256	0	6.799618802	31.173015	86.09639634	0.135992376	1.721927927	0.6234603	0.538561
ADEGIA	2.340870203	40	0.014301173	0.028602346	0	0	0	0	0	0	0	0	0	637.686	0	0.0227966	0	0.154817	2.87756	4.84442	4.84442	1.59673	839.092	19	8.333333333	6	0.24	0.8256	0	6.739159126	31.10386032	86.02724166	0.134783183	1.720544833	0.622077206	1.71231
ADEGIA	2.626807781	1000	0.014301173	0.028602346	0	0	0	0	0	0	0	0	0	637.686	0	0.0227966	0	0.154817	2.87756	4.84442	4.84442	1.59673	839.092	19	8.333333333	6	0.24	0.8256	0	6.739159126	31.10386032	86.02724166	0.134783183	1.720544833	0.622077206	1.71231
ADEGIA	2.960400588	4000	0.014301173	0.028602346	0	0	0	0	0	0	0	0	0	637.686	0	0.0227966	0	0.154817	2.87756	4.84442	4.84442	1.59673	839.092	19	8.333333333	6	0.24	0.8256	0	6.739159126	31.10386032	86.02724166	0.134783183	1.720544833	0.622077206	1.71231
ADIQEL	0.079604911	40	0.025178664	0.033571551	0.004196444	0	0	0	0	0	0	0	870.209	0	0.0282798	0	0.236581	0	3.91364	4.43355	4.39291	1.23763	953.188	20	6.25	4	0.171428571	0.566857143	0.5	0	24.68910047	101.5818343	0	1.451169062	0.352701435	0.0018242
ADIQEL	1.509115028	1000	0.025178664	0.033571551	0.004196444	0	0	0	0	0	0	0	870.209	0	0.0282798	0	0.236581	0	3.91364	4.43355	4.39291	1.23763	953.188	20	6.25	4	0.171428571	0.566857143	0.5	0	24.68910047	101.5818343	0	1.451169062	0.352701435	0.0018242
ADIQEL	3.341044969	4000	0.025178664	0.033571551	0.004196444	0	0	0	0	0	0	0	870.209	0	0.0282798	0	0.236581	0	3.91364	4.43355	4.39291	1.23763	953.188	20	6.25	4	0.171428571	0.566857143	0.5	0	24.68910047	101.5818343	0	1.451169062	0.352701435	0.0018242
ADODII	0.006215642	40	0.023507564	0.030559833	0	0	0	0	0	0	0	0	1012.72	7.73703	0.0632904	0	0.246915	0	5.30365	5.97541	5.62846	1.21661	1701.58	33	3.846153846	9.5	0.168141593	0.57840708	0	5.569363613	50.71782657	174.8446684	0.049286404	1.54729795	0.448830324	0.000146122
ADODII	0.152777884	1000	0.023507564	0.030559833	0	0	0	0	0	0	0	0	1012.72	7.73703	0.0632904	0	0.246915	0	5.30365	5.97541	5.62846	1.21661	1701.58	33	3.846153846	9.5	0.168141593	0.57840708	0	5.569363613	50.71782657	174.8446684	0.049286404	1.54729795	0.448830324	0.000146122
ADODII	0.567035199	4000	0.023507564	0.030559833	0	0	0	0	0	0	0	0	1012.72	7.73703	0.0632904	0	0.246915	0	5.30365	5.97541	5.62846	1.21661	1701.58	33	3.846153846	9.5	0.168141593	0.57840708	0	5.569363613	50.71782657	174.8446684	0.049286404	1.54729795	0.448830324	0.000146122
ADODOO	0.007594844	40	0.024375529	0.031688188	0	0	0	0	0	0	0	0	960.724	0	0.0608712	0	0.232615	0	5.31331	5.9443	5.61744	1.28796	1640.99	33	3.846153846	9.5	0.168141593	0.57840708	0	1.674012772	45.55594249	169.6827843	0.014814272	1.50161756	0.403149934	0.000176938
ADODOO	0.185013016	1000	0.024375529	0.031688188	0	0	0	0	0	0	0	0	960.724	0	0.0608712	0	0.232615	0	5.31331	5.9443	5.61744	1.28796	1640.99	33	3.846153846	9.5	0.168141593	0.57840708	0	1.674012772	45.55594249	169.6827843	0.014814272	1.50161756	0.403149934	0.000176938
ADODOO	0.664822954	4000	0.024375529	0.031688188	0	0	0	0	0	0	0	0	960.724	0	0.0608712	0	0.232615	0	5.31331	5.9443	5.61744	1.28796	1640.99	33	3.846153846	9.5	0.168141593	0.57840708	0	1.674012772	45.55594249	169.6827843	0.014814272	1.50161756	0.403149934	0.000176938
ADODUU	0.007835628	40	0.024631604	0.032021085	0	0	0	0	0	0	0	0	909.519	0	0.0588265	0	0.22573	0	5.29096	5.93337	5.57799	1.31573	1623.93	33	3.846153846	9.5	0.168141593	0.57840708	0	7.965890354	53.4061796	177.5330214	0.070494605	1.571088685	0.472621058	0.000177592
ADODUU	0.186516269	1000	0.024631604	0.032021085	0	0	0	0	0	0	0	0	909.519	0	0.0588265	0	0.22573	0	5.29096	5.93337	5.57799	1.31573	1623.93	33	3.846153846	9.5	0.168141593	0.57840708	0	7.965890354	53.4061796	177.5330214	0.070494605	1.571088685	0.472621058	0.000177592
ADODUU	0.67779736	4000	0.024631604	0.032021085	0	0	0	0	0	0	0	0	909.519	0	0.0588265	0	0.22573	0	5.29096	5.93337	5.57799	1.31573	1623.93	33	3.846153846	9.5	0.168141593	0.57840708	0	7.965890354	53.4061796	177.5330214	0.070494605	1.571088685	0.472621058	0.000177592
AFIPAH	2.832390029	40	0.007457886	0.018644716	0	0	0	0	0	0	0	0	620.197	0	0.0191424	0	0.162819	0	3.90346	4.37538	4.37538	1.83885	1072.69	17	20	6	0.428571429	1.474285714	0	12.45226684	47.16807447	108.6822616	0.222361908	1.940754671	0.842287044	0.459731
AFIPAH	3.503047243	1000	0.007457886	0.018644716	0	0	0	0	0	0	0	0	620.197	0	0.0191424	0	0.162819	0	3.90346	4.37538	4.37538	1.83885	1072.69	17	20	6	0.428571429	1.474285714	0	12.45226684	47.16807447	108.6822616	0.222361908	1.940754671	0.842287044	0.459731
AFIPAH	3.736852691	4000	0.007457886	0.018644716	0	0	0	0	0	0	0	0	620.197	0	0.0191424	0	0.162819	0	3.90346	4.37538	4.37538	1.83885	1072.69	17	20	6	0.428571429	1.474285714	0	12.45226684	47.16807447	108.6822616	0.222361908	1.940754671	0.842287044	0.459731
AFITEP	0.03377124	40	0.021207643	0.034462419	0.002650955	0	0	0	0	0	0.001325478	0	1618.81	0	0.059105	0	0.330502	0	4.08958	4.6184	4.60688	1.06928	1508.89	36	3.846153846	4	0.12244898	0.404897959	0.5	0	35.82084818	143.4706756	0	1.463986486	0.365518859	0.00080025
AFITEP	0.801767491	1000	0.021207643	0.034462419	0.002650955	0	0	0	0	0	0.001325478	0	1618.81	0	0.059105	0	0.330502	0	4.08958	4.6184	4.60688	1.06928	1508.89	36	3.846153846	4	0.12244898	0.404897959	0.5	0	35.82084818	143.4706756	0	1.463986486	0.365518859	0.00080025
AFITEP	2.538662611	4000	0.021207643	0.034462419	0.002650955	0	0	0	0	0	0.001325478	0	1618.81	0	0.059105	0	0.330502	0	4.08958	4.6184	4.60688	1.06928	1508.89	36	3.846153846	4	0.12244898	0.404897959	0.5	0	35.82084818	143.4706756	0	1.463986486	0.365518859	0.00080025
AFOQUI	0.010880123	40	0.013484878	0.025043344	0.011558467	0	0	0	0	0	0.004816028	0	0	356.353	0	0.00715649	0	0.0857545	2.98053	4.23453	4.22734	1.62091	2076.4	33	19.23076923	2.4	0.347826087	1.126956522	1	0	61.8906792	213.4792117	0	1.546950809	0.448483183	0.000244537
AFOQUI	0.230908665	1000	0.013484878	0.025043344	0.011558467	0	0	0	0	0	0.004816028	0	0	356.353	0	0.00715649	0	0.0857545	2.98053	4.23453	4.22734	1.62091	2076.4	33	19.23076923	2.4	0.347826087	1.126956522	1	0	61.8906792	213.4792117	0	1.546950809	0.448483183	0.000244537
AFOQUI	0.699362911	4000	0.013484878	0.025043344	0.011558467	0	0	0	0	0	0.004816028	0	0	356.353	0	0.00715649	0	0.0857545	2.98053	4.23453	4.22734	1.62091	2076.4	33	19.23076923	2.4	0.347826087	1.126956522	1	0	61.8906792	213.4792117	0	1.546950809	0.448483183	0.000244537
AFOTOF	0.004436037	40	0.015155916	0.026522854	0	0	0	0	0	0	0	0	1673.61	0	0.189689	0	0.458679	0	6.77287	8.7931	8.7931	1.07439	1583.54	31	4.761904762	6	0.15	0.516	0	2.022326398	34.75163085	122.629041	0.02527908	1.532863012	0.434395386	0.000107433
AFOTOF	0.110261634	1000	0.015155916	0.026522854	0	0	0	0	0	0	0	0	1673.61	0	0.189689	0	0.458679	0	6.77287	8.7931	8.7931	1.07439	1583.54	31	4.761904762	6	0.15	0.516	0	2.022326398	34.75163085	122.629041	0.02527908	1.532863012	0.434395386	0.000107433
AFOTOF	0.396997679	4000	0.015155916	0.026522854	0	0	0	0	0	0	0	0	1673.61	0	0.189689	0	0.458679	0	6.77287	8.7931	8.7931	1.07439	1583.54	31	4.761904762	6	0.15	0.516	0	2.022326398	34.75163085	122.629041	0.02527908	1.532863012	0.434395386	0.000107433
AFOTUL	0.011572181	40	0.014995408	0.026241963	0	0	0	0	0	0	0	0	1714.65	0	0.195341	0	0.474858	0	6.81408	8.80212	8.79682	1.05969	1600.49	31	4.761904762	6	0.15	0.516	0	8.504864588	43.03034464	130.9077548	0.106310807	1.636346935	0.537879308	0.000275849
AFOTUL	0.295136854	1000	0.014995408	0.026241963	0	0	0	0	0	0	0	0	1714.65	0	0.195341	0	0.474858	0	6.81408	8.80212	8.79682	1.05969	1600.49	31	4.761904762	6	0.15	0.516	0	8.504864588	43.03034464	130.9077548	0.106310807	1.636346935	0.537879308	0.000275849
AFOTUL	0.990765005	4000	0.014995408	0.026241963	0	0	0	0	0	0	0	0	1714.65	0	0.195341	0	0.474858	0	6.81408	8.80212	8.79682	1.05969	1600.49	31	4.761904762	6	0.15	0.516	0	8.504864588	43.03034464	130.9077548	0.106310807	1.636346935	0.537879308	0.000275849
AFOVAT	0.009340564	40	0.015065724	0.026365017	0	0	0	0	0	0	0	0	1743.83	0	0.187746	0	0.469652	0	6.54754	8.32882	8.28902	1.04077	1593.02	31	4.761904762	6	0.15	0.516	0	6.338660395	40.48550937	128.3629195	0.079233255	1.604536494	0.506068867	0.000249502
AFOVAT	0.236654396	1000	0.015065724	0.026365017	0	0	0	0	0	0	0	0	1743.83	0	0.187746	0	0.469652	0	6.54754	8.32882	8.28902	1.04077	1593.02	31	4.761904762	6	0.15	0.516	0	6.338660395	40.48550937	128.3629195	0.079233255	1.604536494	0.506068867	0.000249502
AFOVAT	0.82621372	4000	0.015065724	0.026365017	0	0	0	0	0	0	0	0	1743.83	0	0.187746	0	0.469652	0	6.54754	8.32882	8.28902	1.04077	1593.02	31	4.761904762	6	0.15	0.516	0	6.338660395	40.48550937	128.3629195	0.079233255	1.604536494	0.506068867	0.000249502
AFOVEX	0.014150249	40	0.014759149	0.025828511	0	0	0	0	0	0	0	0	1787.35	0	0.203119	0	0.489794	0	6.86051	8.81515	8.81515	1.02206	1626.11	31	4.761904762	6	0.15	0.516	0	8.126570809	42.63349313	130.5109033	0.101582135	1.631386291	0.532918664	0.000314671
AFOVEX	0.316579032	1000	0.014759149	0.025828511	0	0	0	0	0	0	0	0	1787.35	0	0.203119	0	0.489794	0	6.86051	8.81515	8.81515	1.02206	1626.11	31	4.761904762	6	0.15	0.516	0	8.126570809	42.63349313	130.5109033	0.101582135	1.631386291	0.532918664	0.000314671
AFOVEX	1.079016832	4000	0.014759149	0.025828511	0	0	0	0	0	0	0	0	1787.35	0	0.203119	0	0.489794	0	6.86051	8.81515	8.81515	1.02206	1626.11	31	4.761904762	6	0.15	0.516	0	8.126570809	42.63349313	130.5109033	0.101582135	1.631386291	0.532918664	0.000314671
AFOVIB	0.013061053	40	0.015286137	0.02675074	0	0	0	0	0	0	0	0	1640.43	0	0.185787	0	0.454328	0	6.74118	8.79334	8.79334	1.0948	1570.05	31	4.761904762	6	0.15	0.516	0	8.097073499	42.59842585	130.475836	0.101213419	1.63094795	0.532480323	0.000253036
AFOVIB	0.313893557	1000	0.015286137	0.02675074	0	0	0	0	0	0	0	0	1640.43	0	0.185787	0	0.454328	0	6.74118	8.79334	8.79334	1.0948	1570.05	31	4.761904762	6	0.15	0.516	0	8.097073499	42.59842585	130.475836	0.101213419	1.63094795	0.532480323	0.000253036
AFOVIB	1.057626497	4000	0.015286137	0.02675074	0	0	0	0	0	0	0	0	1640.43	0	0.185787	0	0.454328	0	6.74118	8.79334	8.79334	1.0948	1570.05	31	4.761904762	6	0.15	0.516	0	8.097073499	42.59842585	130.475836	0.101213419	1.63094795	0.532480323	0.000253036
AFOVOH	0.014479598	40	0.015012291	0.02627151	0	0	0	0	0	0	0	0	1713.47	0.201223	0.206456	0	0.468247	0	6.84598	8.78847	8.77538	1.04816	1598.69	31	4.761904762	6	0.15	0.516	0	8.494519411	42.97349085	130.850901	0.106181493	1.635636262	0.537168636	0.00031165
AFOVOH	0.311506978	1000	0.015012291	0.02627151	0	0	0	0	0	0	0	0	1713.47	0.201223	0.206456	0	0.468247	0	6.84598	8.78847	8.77538	1.04816	1598.69	31	4.761904762	6	0.15	0.516	0	8.494519411	42.97349085	130.850901	0.106181493	1.635636262	0.537168636	0.00031165
AFOVOH	1.121919577	4000	0.015012291	0.02627151	0	0	0	0	0	0	0	0	1713.47	0.201223	0.206456	0	0.468247	0	6.84598	8.78847	8.77538	1.04816	1598.69	31	4.761904762	6	0.15	0.516	0	8.494519411	42.97349085	130.850901	0.106181493	1.635636262	0.537168636	0.00031165
AFOYIE	0.001262182	40	0.013310594	0.016638243	0.009982946	0	0	0	0	0.001663824	0	0	2920.93	0	0.360158	0	0.777281	0	8.61929	9.08566	9.08005	0.761887	2404.1	19	10	0	0.24	0.7296	0	0	32.3607959	142.2075586	0	1.422075586	0.323607959	2.94E-05
AFOYIE	0.030668088	1000	0.013310594	0.016638243	0.009982946	0	0	0	0	0.001663824	0	0	2920.93	0	0.360158	0	0.777281	0	8.61929	9.08566	9.08005	0.761887	2404.1	19	10	0	0.24	0.7296	0	0	32.3607959	142.2075586	0	1.422075586	0.323607959	2.94E-05
AFOYIE	0.124703126	4000	0.013310594	0.016638243	0.009982946	0	0	0	0	0.001663824	0	0	2920.93	0	0.360158	0	0.777281	0	8.61929	9.08566	9.08005	0.761887	2404.1	19	10	0	0.24	0.7296	0	0	32.3607959	142.2075586	0	1.422075586	0.323607959	2.94E-05
AFUPEX	0.082811637	40	0.006660672	0.019982016	0	0	0	0	0	0	0	0	1775.6	0	0.0972296	0	0.375502	0	4.58891	5.43312	5.43311	1.38641	1801.62	31	11.11111111	6	0.315789474	1.086315789	0	14.47665885	56.48829191	139.9718316	0.190482353	1.841734626	0.743266999	0.0023169
AFUPEX	2.042168364	1000	0.006660672	0.019982016	0	0	0	0	0	0	0	0	1775.6	0	0.0972296	0	0.375502	0	4.58891	5.43312	5.43311	1.38641	1801.62	31	11.11111111	6	0.315789474	1.086315789	0	14.47665885	56.48829191	139.9718316	0.190482353	1.841734626	0.743266999	0.0023169
AFUPEX	4.599475483	4000	0.006660672	0.019982016	0	0	0	0	0	0	0	0	1775.6	0	0.0972296	0	0.375502	0	4.58891	5.43312	5.43311	1.38641	1801.62	31	11.11111111	6	0.315789474	1.086315789	0	14.47665885	56.48829191	139.9718316	0.190482353	1.841734626	0.743266999	0.0023169
AGARUW	0.025329691	40	0.006607557	0.018170781	0.006607557	0	0	0	0	0	0	0	842.638	0	0.0681735	0	0.199554	0	6.25183	6.77693	6.7733	1.77195	2421.47	33	18.18181818	5.5	0.46875	1.5625	0.363636364	24.93407328	99.56623858	240.1700948	0.194797447	1.876328866	0.777861239	0.000646577
AGARUW	0.437327082	1000	0.006607557	0.018170781	0.006607557	0	0	0	0	0	0	0	842.638	0	0.0681735	0	0.199554	0	6.25183	6.77693	6.7733	1.77195	2421.47	33	18.18181818	5.5	0.46875	1.5625	0.363636364	24.93407328	99.56623858	240.1700948	0.194797447	1.876328866	0.777861239	0.000646577
AGARUW	1.042744324	4000	0.006607557	0.018170781	0.006607557	0	0	0	0	0	0	0	842.638	0	0.0681735	0	0.199554	0	6.25183	6.77693	6.7733	1.77195	2421.47	33	18.18181818	5.5	0.46875	1.5625	0.363636364	24.93407328	99.56623858	240.1700948	0.194797447	1.876328866	0.777861239	0.000646577
AGESIP	0.078024497	40	0.006066286	0.024265145	0	0	0	0	0	0.009099429	0	0	234.042	0	0.00247776	0	0.0698198	0	3.05111	3.66544	3.64809	2.26011	659.382	15	37.5	3.333333333	0.434782609	1.495652174	0	3.261942483	28.38945365	78.91896448	0.070911793	1.715629663	0.617162036	0.00192851
AGESIP	1.179682431	1000	0.006066286	0.024265145	0	0	0	0	0	0.009099429	0	0	234.042	0	0.00247776	0	0.0698198	0	3.05111	3.66544	3.64809	2.26011	659.382	15	37.5	3.333333333	0.434782609	1.495652174	0	3.261942483	28.38945365	78.91896448	0.070911793	1.715629663	0.617162036	0.00192851
AGESIP	1.857002984	4000	0.006066286	0.024265145	0	0	0	0	0	0.009099429	0	0	234.042	0	0.00247776	0	0.0698198	0	3.05111	3.66544	3.64809	2.26011	659.382	15	37.5	3.333333333	0.434782609	1.495652174	0	3.261942483	28.38945365	78.91896448	0.070911793	1.715629663	0.617162036	0.00192851
AGIMOU	0.005355301	40	0.014087855	0.007043928	0.035219638	0	0.003521964	0	0	0	0	0	453.886	0	0.00956627	0	0.129264	0	3.03966	4.22721	4.22721	1.67254	1135.73	-11	75	0	0.594594595	1.814054054	0	1.308052002	36.5189129	117.8055173	0.017676378	1.59196645	0.493498823	0.00013283
AGIMOU	0.142737301	1000	0.014087855	0.007043928	0.035219638	0	0.003521964	0	0	0	0	0	453.886	0	0.00956627	0	0.129264	0	3.03966	4.22721	4.22721	1.67254	1135.73	-11	75	0	0.594594595	1.814054054	0	1.308052002	36.5189129	117.8055173	0.017676378	1.59196645	0.493498823	0.00013283
AGIMOU	0.516951815	4000	0.014087855	0.007043928	0.035219638	0	0.003521964	0	0	0	0	0	453.886	0	0.00956627	0	0.129264	0	3.03966	4.22721	4.22721	1.67254	1135.73	-11	75	0	0.594594595	1.814054054	0	1.308052002	36.5189129	117.8055173	0.017676378	1.59196645	0.493498823	0.00013283
AHEQAH	0.314985431	40	0.010200369	0.022440812	0	0	0	0	0	0	0	0	3324.09	0	0.371401	0	0.816029	0	6.21673	9.26829	9.2669	0.759287	5882.14	103	3.03030303	6	0.109090909	0.375272727	0	15.51774115	101.3918896	343.0547674	0.070535187	1.559339852	0.460872225	0.00877169
AHEQAH	1.536463573	1000	0.010200369	0.022440812	0	0	0	0	0	0	0	0	3324.09	0	0.371401	0	0.816029	0	6.21673	9.26829	9.2669	0.759287	5882.14	103	3.03030303	6	0.109090909	0.375272727	0	15.51774115	101.3918896	343.0547674	0.070535187	1.559339852	0.460872225	0.00877169
AHEQAH	2.188303853	4000	0.010200369	0.022440812	0	0	0	0	0	0	0	0	3324.09	0	0.371401	0	0.816029	0	6.21673	9.26829	9.2669	0.759287	5882.14	103	3.03030303	6	0.109090909	0.375272727	0	15.51774115	101.3918896	343.0547674	0.070535187	1.559339852	0.460872225	0.00877169
AHOKIR01	0.327327602	40	0.027213939	0.013606969	0	0	0	0	0	0.006803485	0	0	674.166	0	0.0158795	0	0.165541	0	3.45831	4.30721	4.30721	1.92701	293.967	1	50	3	0.272727273	0.938181818	0	3.447868452	17.06149559	41.22778338	0.156721293	1.873990154	0.775522527	0.0073808
AHOKIR01	4.184867214	1000	0.027213939	0.013606969	0	0	0	0	0	0.006803485	0	0	674.166	0	0.0158795	0	0.165541	0	3.45831	4.30721	4.30721	1.92701	293.967	1	50	3	0.272727273	0.938181818	0	3.447868452	17.06149559	41.22778338	0.156721293	1.873990154	0.775522527	0.0073808
AHOKIR01	5.153841213	4000	0.027213939	0.013606969	0	0	0	0	0	0.006803485	0	0	674.166	0	0.0158795	0	0.165541	0	3.45831	4.30721	4.30721	1.92701	293.967	1	50	3	0.272727273	0.938181818	0	3.447868452	17.06149559	41.22778338	0.156721293	1.873990154	0.775522527	0.0073808
AHOKIR	0.024259226	40	0	0.013611322	0	0	0	0	0	0.006805661	0	0	670.019	0	0.0190216	0	0.170557	0	3.47861	4.49939	4.49939	1.88207	587.746	9	50	3	0.428571429	1.474285714	0	4.312149029	24.86402804	55.62112159	0.154005322	1.986468628	0.888001001	0.000571399
AHOKIR	0.657405934	1000	0	0.013611322	0	0	0	0	0	0.006805661	0	0	670.019	0	0.0190216	0	0.170557	0	3.47861	4.49939	4.49939	1.88207	587.746	9	50	3	0.428571429	1.474285714	0	4.312149029	24.86402804	55.62112159	0.154005322	1.986468628	0.888001001	0.000571399
AHOKIR	2.727956628	4000	0	0.013611322	0	0	0	0	0	0.006805661	0	0	670.019	0	0.0190216	0	0.170557	0	3.47861	4.49939	4.49939	1.88207	587.746	9	50	3	0.428571429	1.474285714	0	4.312149029	24.86402804	55.62112159	0.154005322	1.986468628	0.888001001	0.000571399
AHOKOX	0.025978752	40	0	0.015179413	0	0	0	0	0	0.006071765	0	0	863.746	0	0.026097	0	0.211765	0	3.54288	4.49188	4.46943	1.73966	658.787	11	40	3	0.4	1.376	0	4.597800838	25.74213816	58.69616696	0.153260028	1.956538899	0.858071272	0.000682812
AHOKOX	0.743095245	1000	0	0.015179413	0	0	0	0	0	0.006071765	0	0	863.746	0	0.026097	0	0.211765	0	3.54288	4.49188	4.46943	1.73966	658.787	11	40	3	0.4	1.376	0	4.597800838	25.74213816	58.69616696	0.153260028	1.956538899	0.858071272	0.000682812
AHOKOX	2.837854884	4000	0	0.015179413	0	0	0	0	0	0.006071765	0	0	863.746	0	0.026097	0	0.211765	0	3.54288	4.49188	4.46943	1.73966	658.787	11	40	3	0.4	1.376	0	4.597800838	25.74213816	58.69616696	0.153260028	1.956538899	0.858071272	0.000682812
AHUTIH01	0.095802939	40	0.015016988	0.018771235	0	0	0	0	0	0	0	0	345.532	0	0.00814198	0	0.090531	0	3.24781	4.18118	4.17968	2.06338	1065.46	13	20	8	0.444444444	1.528888889	0	11.14258851	53.62472472	132.7143939	0.154758174	1.84325547	0.744787843	0.00222152
AHUTIH01	1.401418216	1000	0.015016988	0.018771235	0	0	0	0	0	0	0	0	345.532	0	0.00814198	0	0.090531	0	3.24781	4.18118	4.17968	2.06338	1065.46	13	20	8	0.444444444	1.528888889	0	11.14258851	53.62472472	132.7143939	0.154758174	1.84325547	0.744787843	0.00222152
AHUTIH01	2.342489019	4000	0.015016988	0.018771235	0	0	0	0	0	0	0	0	345.532	0	0.00814198	0	0.090531	0	3.24781	4.18118	4.17968	2.06338	1065.46	13	20	8	0.444444444	1.528888889	0	11.14258851	53.62472472	132.7143939	0.154758174	1.84325547	0.744787843	0.00222152
AHUTIH	0.028452843	40	0.007500539	0.018751348	0	0	0	0	0	0	0	0	380.532	0	0.00995778	0	0.100261	0	3.26762	4.19485	4.19316	2.04865	1066.59	17	20	8	0.5	1.72	0	10.4264008	46.36490588	116.666834	0.162912513	1.822919281	0.724451654	0.00070037
AHUTIH	0.547321099	1000	0.007500539	0.018751348	0	0	0	0	0	0	0	0	380.532	0	0.00995778	0	0.100261	0	3.26762	4.19485	4.19316	2.04865	1066.59	17	20	8	0.5	1.72	0	10.4264008	46.36490588	116.666834	0.162912513	1.822919281	0.724451654	0.00070037
AHUTIH	1.350677673	4000	0.007500539	0.018751348	0	0	0	0	0	0	0	0	380.532	0	0.00995778	0	0.100261	0	3.26762	4.19485	4.19316	2.04865	1066.59	17	20	8	0.5	1.72	0	10.4264008	46.36490588	116.666834	0.162912513	1.822919281	0.724451654	0.00070037
AJINOY	0.002592221	40	0.034694022	0.041002026	0.006308004	0	0	0	0	0.001577001	0	0	0	112.951	0	0.00166626	0	0.0305481	2.70056	3.69713	3.69713	1.44035	1268.23	29	3.846153846	6	0.169491525	0.555932203	0.666666667	0	44.29795366	173.9171336	0	1.473874014	0.375406387	5.55E-05
AJINOY	0.059248931	1000	0.034694022	0.041002026	0.006308004	0	0	0	0	0.001577001	0	0	0	112.951	0	0.00166626	0	0.0305481	2.70056	3.69713	3.69713	1.44035	1268.23	29	3.846153846	6	0.169491525	0.555932203	0.666666667	0	44.29795366	173.9171336	0	1.473874014	0.375406387	5.55E-05
AJINOY	0.19874804	4000	0.034694022	0.041002026	0.006308004	0	0	0	0	0.001577001	0	0	0	112.951	0	0.00166626	0	0.0305481	2.70056	3.69713	3.69713	1.44035	1268.23	29	3.846153846	6	0.169491525	0.555932203	0.666666667	0	44.29795366	173.9171336	0	1.473874014	0.375406387	5.55E-05
AJOXAA	0.028274976	40	0.006915928	0.020747785	0	0	0	0	0	0	0	0	1031.42	0	0.0732439	0	0.238697	0	4.38157	6.60857	6.52458	1.52914	3470.25	61	11.11111111	6	0.292682927	1.006829268	0	33.23826621	122.697384	302.8460748	0.202672355	1.846622407	0.74815478	0.000597765
AJOXAA	0.706538434	1000	0.006915928	0.020747785	0	0	0	0	0	0	0	0	1031.42	0	0.0732439	0	0.238697	0	4.38157	6.60857	6.52458	1.52914	3470.25	61	11.11111111	6	0.292682927	1.006829268	0	33.23826621	122.697384	302.8460748	0.202672355	1.846622407	0.74815478	0.000597765
AJOXAA	2.206583802	4000	0.006915928	0.020747785	0	0	0	0	0	0	0	0	1031.42	0	0.0732439	0	0.238697	0	4.38157	6.60857	6.52458	1.52914	3470.25	61	11.11111111	6	0.292682927	1.006829268	0	33.23826621	122.697384	302.8460748	0.202672355	1.846622407	0.74815478	0.000597765
AKEDIF	0.012349558	40	0.021700565	0.030380791	0.002170056	0	0	0	0	0	0.001085028	0	1943.17	0	0.147108	0	0.447804	0	5.31262	5.94406	5.94406	0.925851	3686.54	71	3.571428571	4	0.109090909	0.360727273	0.5	0	79.53980676	321.2026847	0	1.460012203	0.361544576	0.00029572
AKEDIF	0.290072375	1000	0.021700565	0.030380791	0.002170056	0	0	0	0	0	0.001085028	0	1943.17	0	0.147108	0	0.447804	0	5.31262	5.94406	5.94406	0.925851	3686.54	71	3.571428571	4	0.109090909	0.360727273	0.5	0	79.53980676	321.2026847	0	1.460012203	0.361544576	0.00029572
AKEDIF	1.153774514	4000	0.021700565	0.030380791	0.002170056	0	0	0	0	0	0.001085028	0	1943.17	0	0.147108	0	0.447804	0	5.31262	5.94406	5.94406	0.925851	3686.54	71	3.571428571	4	0.109090909	0.360727273	0.5	0	79.53980676	321.2026847	0	1.460012203	0.361544576	0.00029572
AKUHOD01	1.479464373	40	0.013041565	0.019562347	0	0	0	0	0	0	0	0	0	33.6123	0	0.000178565	0	0.0153566	2.83606	3.30143	3.30143	2.24008	920.135	13	22.22222222	6	0.413793103	1.423448276	0	17.1601015	57.05225521	120.7633776	0.295863819	2.082127199	0.983659573	1.95032
AKUHOD01	1.894683782	1000	0.013041565	0.019562347	0	0	0	0	0	0	0	0	0	33.6123	0	0.000178565	0	0.0153566	2.83606	3.30143	3.30143	2.24008	920.135	13	22.22222222	6	0.413793103	1.423448276	0	17.1601015	57.05225521	120.7633776	0.295863819	2.082127199	0.983659573	1.95032
AKUHOD01	2.011588428	4000	0.013041565	0.019562347	0	0	0	0	0	0	0	0	0	33.6123	0	0.000178565	0	0.0153566	2.83606	3.30143	3.30143	2.24008	920.135	13	22.22222222	6	0.413793103	1.423448276	0	17.1601015	57.05225521	120.7633776	0.295863819	2.082127199	0.983659573	1.95032
AKUHOD	1.497214408	40	0.012975722	0.019463584	0	0	0	0	0	0	0	0	0	33.4248	0	8.97E-05	0	0.00771725	2.86205	3.31045	3.31045	2.22877	924.804	13	22.22222222	6	0.413793103	1.423448276	0	17.14820793	56.61963439	120.3307567	0.295658757	2.07466822	0.976200593	2.10114
AKUHOD	1.91503823	1000	0.012975722	0.019463584	0	0	0	0	0	0	0	0	0	33.4248	0	8.97E-05	0	0.00771725	2.86205	3.31045	3.31045	2.22877	924.804	13	22.22222222	6	0.413793103	1.423448276	0	17.14820793	56.61963439	120.3307567	0.295658757	2.07466822	0.976200593	2.10114
AKUHOD	2.136444777	4000	0.012975722	0.019463584	0	0	0	0	0	0	0	0	0	33.4248	0	8.97E-05	0	0.00771725	2.86205	3.31045	3.31045	2.22877	924.804	13	22.22222222	6	0.413793103	1.423448276	0	17.14820793	56.61963439	120.3307567	0.295658757	2.07466822	0.976200593	2.10114
AKUKUO	0.031249361	40	0.024767261	0.024767261	0.005827591	0	0	0	0	0	0	0	991.809	0	0.0488974	0	0.213371	0	4.38484	5.04792	5.0448	1.30477	1372.78	16	8.823529412	4.666666667	0.226804124	0.747216495	0.571428571	4.307710473	46.82481618	153.376176	0.044409386	1.58119769	0.482730064	0.000767549
AKUKUO	0.52502866	1000	0.024767261	0.024767261	0.005827591	0	0	0	0	0	0	0	991.809	0	0.0488974	0	0.213371	0	4.38484	5.04792	5.0448	1.30477	1372.78	16	8.823529412	4.666666667	0.226804124	0.747216495	0.571428571	4.307710473	46.82481618	153.376176	0.044409386	1.58119769	0.482730064	0.000767549
AKUKUO	1.391538597	4000	0.024767261	0.024767261	0.005827591	0	0	0	0	0	0	0	991.809	0	0.0488974	0	0.213371	0	4.38484	5.04792	5.0448	1.30477	1372.78	16	8.823529412	4.666666667	0.226804124	0.747216495	0.571428571	4.307710473	46.82481618	153.376176	0.044409386	1.58119769	0.482730064	0.000767549
ALALUU01	1.69438864	40	0.012534431	0.018801646	0	0	0	0	0	0	0	0	0	48.2465	0	0.000196118	0	0.0144146	2.87759	3.42309	3.41148	2.03959	957.363	13	22.22222222	6	0.413793103	1.423448276	0	18.55235415	58.31200655	122.0231289	0.319868175	2.10384705	1.005379423	8.59654
ALALUU01	2.152463404	1000	0.012534431	0.018801646	0	0	0	0	0	0	0	0	0	48.2465	0	0.000196118	0	0.0144146	2.87759	3.42309	3.41148	2.03959	957.363	13	22.22222222	6	0.413793103	1.423448276	0	18.55235415	58.31200655	122.0231289	0.319868175	2.10384705	1.005379423	8.59654
ALALUU01	2.348584977	4000	0.012534431	0.018801646	0	0	0	0	0	0	0	0	0	48.2465	0	0.000196118	0	0.0144146	2.87759	3.42309	3.41148	2.03959	957.363	13	22.22222222	6	0.413793103	1.423448276	0	18.55235415	58.31200655	122.0231289	0.319868175	2.10384705	1.005379423	8.59654
ALALUU	1.695123413	40	0.008369952	0.018832392	0	0	0	0	0	0	0	0	0	50.8018	0	0.000196471	0	0.0172894	2.87452	3.42062	3.40919	2.03592	955.8	15	22.22222222	6	0.444444444	1.528888889	0	18.43542002	55.69657537	115.0138272	0.341396667	2.129885689	1.031418062	7.60984
ALALUU	2.112279422	1000	0.008369952	0.018832392	0	0	0	0	0	0	0	0	0	50.8018	0	0.000196471	0	0.0172894	2.87452	3.42062	3.40919	2.03592	955.8	15	22.22222222	6	0.444444444	1.528888889	0	18.43542002	55.69657537	115.0138272	0.341396667	2.129885689	1.031418062	7.60984
ALALUU	2.293443049	4000	0.008369952	0.018832392	0	0	0	0	0	0	0	0	0	50.8018	0	0.000196471	0	0.0172894	2.87452	3.42062	3.40919	2.03592	955.8	15	22.22222222	6	0.444444444	1.528888889	0	18.43542002	55.69657537	115.0138272	0.341396667	2.129885689	1.031418062	7.60984
ALAMUW	0.001619415	40	0.004691578	0.015247627	0.001172894	0	0	0	0	0.001172894	0	0	3843.52	0	0.586181	0	1.09082	0	5.96545	11.92363	11.92363	0.64997	5115.55	65.5	7.692307692	6	0.28	0.9472	0.166666667	0	66.46562094	231.235765	0	1.541571766	0.44310414	4.00E-05
ALAMUW	0.040998676	1000	0.004691578	0.015247627	0.001172894	0	0	0	0	0.001172894	0	0	3843.52	0	0.586181	0	1.09082	0	5.96545	11.92363	11.92363	0.64997	5115.55	65.5	7.692307692	6	0.28	0.9472	0.166666667	0	66.46562094	231.235765	0	1.541571766	0.44310414	4.00E-05
ALAMUW	0.163229852	4000	0.004691578	0.015247627	0.001172894	0	0	0	0	0.001172894	0	0	3843.52	0	0.586181	0	1.09082	0	5.96545	11.92363	11.92363	0.64997	5115.55	65.5	7.692307692	6	0.28	0.9472	0.166666667	0	66.46562094	231.235765	0	1.541571766	0.44310414	4.00E-05
ALATAK	0.533956378	40	0.009141175	0.027423525	0	0	0	0	0	0	0	0	0	153.075	0	0.00147914	0	0.0755839	2.61301	3.53536	3.51419	1.35214	875.161	21	16.66666667	4	0.307692308	1.058461538	0	4.509420947	32.14065642	89.26097301	0.086719634	1.716557173	0.618089546	0.0126426
ALATAK	4.561846231	1000	0.009141175	0.027423525	0	0	0	0	0	0	0	0	0	153.075	0	0.00147914	0	0.0755839	2.61301	3.53536	3.51419	1.35214	875.161	21	16.66666667	4	0.307692308	1.058461538	0	4.509420947	32.14065642	89.26097301	0.086719634	1.716557173	0.618089546	0.0126426
ALATAK	5.284605371	4000	0.009141175	0.027423525	0	0	0	0	0	0	0	0	0	153.075	0	0.00147914	0	0.0755839	2.61301	3.53536	3.51419	1.35214	875.161	21	16.66666667	4	0.307692308	1.058461538	0	4.509420947	32.14065642	89.26097301	0.086719634	1.716557173	0.618089546	0.0126426
ALEQIT	0.256854698	40	0.016996365	0.033992729	0	0	0	0	0	0	0	0	409.963	0	0.024875	0	0.0984505	0	3.96262	5.78407	5.78407	1.90553	2118.1	55	8.333333333	6	0.24	0.8256	0	25.47891474	100.196185	264.966329	0.169859432	1.766442193	0.667974567	0.0074195
ALEQIT	1.283553926	1000	0.016996365	0.033992729	0	0	0	0	0	0	0	0	409.963	0	0.024875	0	0.0984505	0	3.96262	5.78407	5.78407	1.90553	2118.1	55	8.333333333	6	0.24	0.8256	0	25.47891474	100.196185	264.966329	0.169859432	1.766442193	0.667974567	0.0074195
ALEQIT	1.653352332	4000	0.016996365	0.033992729	0	0	0	0	0	0	0	0	409.963	0	0.024875	0	0.0984505	0	3.96262	5.78407	5.78407	1.90553	2118.1	55	8.333333333	6	0.24	0.8256	0	25.47891474	100.196185	264.966329	0.169859432	1.766442193	0.667974567	0.0074195
ALFFIVE_13_Cd_i	1.834886506	4000	0.016120744	0.024181117	0.012090558	0.005037733	0	0	0	0	0	0	1156.81	0	0.0427016	0	0.317209	0	4.2382	4.86343	4.49435	1.18263	1985.02	22	8.333333333	0	0.288135593	0.95559322	0	4.173382344	49.47867812	179.0978581	0.035367647	1.517778458	0.419310832	0.000583025
ALFFIVE_13_Cd_i	0.56418099	1000	0.016120744	0.024181117	0.012090558	0.005037733	0	0	0	0	0	0	1156.81	0	0.0427016	0	0.317209	0	4.2382	4.86343	4.49435	1.18263	1985.02	22	8.333333333	0	0.288135593	0.95559322	0	4.173382344	49.47867812	179.0978581	0.035367647	1.517778458	0.419310832	0.000583025
ALFFIVE_13_Cd_i	0.024423944	40	0.016120744	0.024181117	0.012090558	0.005037733	0	0	0	0	0	0	1156.81	0	0.0427016	0	0.317209	0	4.2382	4.86343	4.49435	1.18263	1985.02	22	8.333333333	0	0.288135593	0.95559322	0	4.173382344	49.47867812	179.0978581	0.035367647	1.517778458	0.419310832	0.000583025
ALFFIVE_13_Co_i	2.797434708	4000	0.017957654	0.02693648	0.01346824	0.005611767	0	0	0	0	0	0	923.188	0	0.0236509	0	0.265285	0	3.79523	4.57675	4.57675	1.21771	1781.97	22	8.333333333	0	0.288135593	0.95559322	0	3.953548755	48.27103835	177.8902183	0.03350465	1.507544223	0.409076596	0.00130298
ALFFIVE_13_Co_i	1.09989946	1000	0.017957654	0.02693648	0.01346824	0.005611767	0	0	0	0	0	0	923.188	0	0.0236509	0	0.265285	0	3.79523	4.57675	4.57675	1.21771	1781.97	22	8.333333333	0	0.288135593	0.95559322	0	3.953548755	48.27103835	177.8902183	0.03350465	1.507544223	0.409076596	0.00130298
ALFFIVE_13_Co_i	0.055294904	40	0.017957654	0.02693648	0.01346824	0.005611767	0	0	0	0	0	0	923.188	0	0.0236509	0	0.265285	0	3.79523	4.57675	4.57675	1.21771	1781.97	22	8.333333333	0	0.288135593	0.95559322	0	3.953548755	48.27103835	177.8902183	0.03350465	1.507544223	0.409076596	0.00130298
ALFFIVE_13_Cu_i	2.812910194	4000	0.017500588	0.026250882	0.013125441	0.005468934	0	0	0	0.001093787	0	0	990.972	0	0.0275124	0	0.279877	0	3.87669	4.70092	4.70092	1.1951	1828.51	22	8.333333333	0	0.288135593	0.95559322	0	4.071985565	49.07966753	178.6988475	0.034508352	1.514397013	0.415929386	0.00121304
ALFFIVE_13_Cu_i	1.066605004	1000	0.017500588	0.026250882	0.013125441	0.005468934	0	0	0	0.001093787	0	0	990.972	0	0.0275124	0	0.279877	0	3.87669	4.70092	4.70092	1.1951	1828.51	22	8.333333333	0	0.288135593	0.95559322	0	4.071985565	49.07966753	178.6988475	0.034508352	1.514397013	0.415929386	0.00121304
ALFFIVE_13_Cu_i	0.052469415	40	0.017500588	0.026250882	0.013125441	0.005468934	0	0	0	0.001093787	0	0	990.972	0	0.0275124	0	0.279877	0	3.87669	4.70092	4.70092	1.1951	1828.51	22	8.333333333	0	0.288135593	0.95559322	0	4.071985565	49.07966753	178.6988475	0.034508352	1.514397013	0.415929386	0.00121304
ALFFIVE_13_Fe_i	2.225066754	4000	0.017515627	0.026273441	0.01313672	0.005473634	0	0	0	0	0	0	1002.23	0	0.028931	0	0.283642	0	3.95084	4.64982	4.64982	1.18212	1826.94	22	8.333333333	0	0.288135593	0.95559322	0	3.949156872	48.4949773	178.1141573	0.033467431	1.509442011	0.410974384	0.000893405
ALFFIVE_13_Fe_i	0.792214233	1000	0.017515627	0.026273441	0.01313672	0.005473634	0	0	0	0	0	0	1002.23	0	0.028931	0	0.283642	0	3.95084	4.64982	4.64982	1.18212	1826.94	22	8.333333333	0	0.288135593	0.95559322	0	3.949156872	48.4949773	178.1141573	0.033467431	1.509442011	0.410974384	0.000893405
ALFFIVE_13_Fe_i	0.038254014	40	0.017515627	0.026273441	0.01313672	0.005473634	0	0	0	0	0	0	1002.23	0	0.028931	0	0.283642	0	3.95084	4.64982	4.64982	1.18212	1826.94	22	8.333333333	0	0.288135593	0.95559322	0	3.949156872	48.4949773	178.1141573	0.033467431	1.509442011	0.410974384	0.000893405
ALFFIVE_13_Ni_i	2.600696767	4000	0.017804683	0.026707024	0.013353512	0.005563963	0	0	0	0	0	0	957.239	0	0.0256195	0	0.272186	0	3.84296	4.68257	4.68257	1.20689	1797.28	22	8.333333333	0	0.288135593	0.95559322	0	3.990783413	48.54902181	178.1682018	0.033820198	1.509900015	0.411432388	0.00114294
ALFFIVE_13_Ni_i	1.001619408	1000	0.017804683	0.026707024	0.013353512	0.005563963	0	0	0	0	0	0	957.239	0	0.0256195	0	0.272186	0	3.84296	4.68257	4.68257	1.20689	1797.28	22	8.333333333	0	0.288135593	0.95559322	0	3.990783413	48.54902181	178.1682018	0.033820198	1.509900015	0.411432388	0.00114294
ALFFIVE_13_Ni_i	0.048966369	40	0.017804683	0.026707024	0.013353512	0.005563963	0	0	0	0	0	0	957.239	0	0.0256195	0	0.272186	0	3.84296	4.68257	4.68257	1.20689	1797.28	22	8.333333333	0	0.288135593	0.95559322	0	3.990783413	48.54902181	178.1682018	0.033820198	1.509900015	0.411432388	0.00114294
ALFFIVE_13_Zn_i	2.336249246	4000	0.017427296	0.026140943	0.013070472	0.00544603	0	0	0	0	0.001089206	0	1007.03	0	0.0289083	0	0.281827	0	3.96316	4.74307	4.74307	1.19343	1836.2	22	8.333333333	0	0.288135593	0.95559322	0	4.032926626	48.89255294	178.5117329	0.034177344	1.512811296	0.414343669	0.000939022
ALFFIVE_13_Zn_i	0.841712565	1000	0.017427296	0.026140943	0.013070472	0.00544603	0	0	0	0	0.001089206	0	1007.03	0	0.0289083	0	0.281827	0	3.96316	4.74307	4.74307	1.19343	1836.2	22	8.333333333	0	0.288135593	0.95559322	0	4.032926626	48.89255294	178.5117329	0.034177344	1.512811296	0.414343669	0.000939022
ALFFIVE_13_Zn_i	0.03957763	40	0.017427296	0.026140943	0.013070472	0.00544603	0	0	0	0	0.001089206	0	1007.03	0	0.0289083	0	0.281827	0	3.96316	4.74307	4.74307	1.19343	1836.2	22	8.333333333	0	0.288135593	0.95559322	0	4.032926626	48.89255294	178.5117329	0.034177344	1.512811296	0.414343669	0.000939022
ALFFIVE_14_Cd_i	3.363523944	4000	0.02083374	0.026042175	0.01041687	0.006510544	0	0	0	0	0	0	665.88	0.321393	0.0131047	0	0.22212	0	3.22325	4.38533	3.8141	1.30335	1535.97	16	10	0	0.254901961	0.867058824	0	4.05696686	44.17226053	156.2159585	0.039774185	1.531529005	0.433061378	0.00199295
ALFFIVE_14_Cd_i	1.486542162	1000	0.02083374	0.026042175	0.01041687	0.006510544	0	0	0	0	0	0	665.88	0.321393	0.0131047	0	0.22212	0	3.22325	4.38533	3.8141	1.30335	1535.97	16	10	0	0.254901961	0.867058824	0	4.05696686	44.17226053	156.2159585	0.039774185	1.531529005	0.433061378	0.00199295
ALFFIVE_14_Cd_i	0.084882387	40	0.02083374	0.026042175	0.01041687	0.006510544	0	0	0	0	0	0	665.88	0.321393	0.0131047	0	0.22212	0	3.22325	4.38533	3.8141	1.30335	1535.97	16	10	0	0.254901961	0.867058824	0	4.05696686	44.17226053	156.2159585	0.039774185	1.531529005	0.433061378	0.00199295
ALFFIVE_14_Co_i	1.435225108	4000	0.023594296	0.02949287	0.011797148	0.007373218	0	0	0	0	0	0	0	254.809	0	0.00510002	0	0.107428	2.66649	4.23692	4.07594	1.34509	1356.26	16	10	0	0.254901961	0.867058824	0	3.810815704	42.98920322	155.0329011	0.037360938	1.519930403	0.421462777	0.00095984
ALFFIVE_14_Co_i	0.666411407	1000	0.023594296	0.02949287	0.011797148	0.007373218	0	0	0	0	0	0	0	254.809	0	0.00510002	0	0.107428	2.66649	4.23692	4.07594	1.34509	1356.26	16	10	0	0.254901961	0.867058824	0	3.810815704	42.98920322	155.0329011	0.037360938	1.519930403	0.421462777	0.00095984
ALFFIVE_14_Co_i	0.040278763	40	0.023594296	0.02949287	0.011797148	0.007373218	0	0	0	0	0	0	0	254.809	0	0.00510002	0	0.107428	2.66649	4.23692	4.07594	1.34509	1356.26	16	10	0	0.254901961	0.867058824	0	3.810815704	42.98920322	155.0329011	0.037360938	1.519930403	0.421462777	0.00095984
ALFFIVE_14_Cu_i	2.063193054	4000	0.022788452	0.028485565	0.011394226	0.007121391	0	0	0	0.001424278	0	0	0	330.23	0	0.00621345	0	0.154741	2.80454	4.29655	4.13588	1.31006	1404.22	16	10	0	0.254901961	0.867058824	0	3.930451922	43.65868369	155.7023816	0.038533842	1.526493938	0.428026311	0.0013705
ALFFIVE_14_Cu_i	0.971338796	1000	0.022788452	0.028485565	0.011394226	0.007121391	0	0	0	0.001424278	0	0	0	330.23	0	0.00621345	0	0.154741	2.80454	4.29655	4.13588	1.31006	1404.22	16	10	0	0.254901961	0.867058824	0	3.930451922	43.65868369	155.7023816	0.038533842	1.526493938	0.428026311	0.0013705
ALFFIVE_14_Cu_i	0.063655578	40	0.022788452	0.028485565	0.011394226	0.007121391	0	0	0	0.001424278	0	0	0	330.23	0	0.00621345	0	0.154741	2.80454	4.29655	4.13588	1.31006	1404.22	16	10	0	0.254901961	0.867058824	0	3.930451922	43.65868369	155.7023816	0.038533842	1.526493938	0.428026311	0.0013705
ALFFIVE_14_Fe_i	1.692886544	4000	0.022826816	0.02853352	0.011413408	0.00713338	0	0	0	0	0	0	0	366.113	0	0.00757325	0	0.170445	2.8274	4.37631	4.18838	1.29403	1401.86	16	10	0	0.254901961	0.867058824	0	3.845903715	43.63051321	155.6742111	0.037704938	1.526217756	0.42775013	0.00110672
ALFFIVE_14_Fe_i	0.797739004	1000	0.022826816	0.02853352	0.011413408	0.00713338	0	0	0	0	0	0	0	366.113	0	0.00757325	0	0.170445	2.8274	4.37631	4.18838	1.29403	1401.86	16	10	0	0.254901961	0.867058824	0	3.845903715	43.63051321	155.6742111	0.037704938	1.526217756	0.42775013	0.00110672
ALFFIVE_14_Fe_i	0.045898506	40	0.022826816	0.02853352	0.011413408	0.00713338	0	0	0	0	0	0	0	366.113	0	0.00757325	0	0.170445	2.8274	4.37631	4.18838	1.29403	1401.86	16	10	0	0.254901961	0.867058824	0	3.845903715	43.63051321	155.6742111	0.037704938	1.526217756	0.42775013	0.00110672
ALFFIVE_14_Ni_i	1.628731877	4000	0.023312401	0.029140501	0.0116562	0.007285125	0	0	0	0	0	0	0	303.02	0	0.00629306	0	0.139938	2.75568	4.32099	4.13813	1.32845	1372.66	16	10	0	0.254901961	0.867058824	0	3.875743929	43.62031482	155.6640128	0.037997489	1.526117772	0.427650145	0.00114829
ALFFIVE_14_Ni_i	0.777412753	1000	0.023312401	0.029140501	0.0116562	0.007285125	0	0	0	0	0	0	0	303.02	0	0.00629306	0	0.139938	2.75568	4.32099	4.13813	1.32845	1372.66	16	10	0	0.254901961	0.867058824	0	3.875743929	43.62031482	155.6640128	0.037997489	1.526117772	0.427650145	0.00114829
ALFFIVE_14_Ni_i	0.046208943	40	0.023312401	0.029140501	0.0116562	0.007285125	0	0	0	0	0	0	0	303.02	0	0.00629306	0	0.139938	2.75568	4.32099	4.13813	1.32845	1372.66	16	10	0	0.254901961	0.867058824	0	3.875743929	43.62031482	155.6640128	0.037997489	1.526117772	0.427650145	0.00114829
ALFFIVE_14_Zn_i	1.922761371	4000	0.022663853	0.028329816	0.011331926	0.007082454	0	0	0	0	0.001416491	0	0	376.313	0	0.00760382	0	0.172593	2.84628	4.36958	4.18697	1.30724	1411.94	16	10	0	0.254901961	0.867058824	0	3.875289627	43.53137705	155.575075	0.037993036	1.525245833	0.426778206	0.00131298
ALFFIVE_14_Zn_i	0.901174988	1000	0.022663853	0.028329816	0.011331926	0.007082454	0	0	0	0	0.001416491	0	0	376.313	0	0.00760382	0	0.172593	2.84628	4.36958	4.18697	1.30724	1411.94	16	10	0	0.254901961	0.867058824	0	3.875289627	43.53137705	155.575075	0.037993036	1.525245833	0.426778206	0.00131298
ALFFIVE_14_Zn_i	0.057928228	40	0.022663853	0.028329816	0.011331926	0.007082454	0	0	0	0	0.001416491	0	0	376.313	0	0.00760382	0	0.172593	2.84628	4.36958	4.18697	1.30724	1411.94	16	10	0	0.254901961	0.867058824	0	3.875289627	43.53137705	155.575075	0.037993036	1.525245833	0.426778206	0.00131298
ALFFIVE_15_Cd_i	1.301642963	4000	0.013055008	0.021758346	0.002175835	0.002719793	0	0	0	0	0	0	2887.93	0	0.336622	0	0.819902	0	10.9577	11.12847	11.12847	0.718134	7353.5	99	5	0	0.12	0.427466667	0	8.032844983	118.6118955	448.1521836	0.02677615	1.493840612	0.395372985	0.000540638
ALFFIVE_15_Cd_i	0.456000014	1000	0.013055008	0.021758346	0.002175835	0.002719793	0	0	0	0	0	0	2887.93	0	0.336622	0	0.819902	0	10.9577	11.12847	11.12847	0.718134	7353.5	99	5	0	0.12	0.427466667	0	8.032844983	118.6118955	448.1521836	0.02677615	1.493840612	0.395372985	0.000540638
ALFFIVE_15_Cd_i	0.022751942	40	0.013055008	0.021758346	0.002175835	0.002719793	0	0	0	0	0	0	2887.93	0	0.336622	0	0.819902	0	10.9577	11.12847	11.12847	0.718134	7353.5	99	5	0	0.12	0.427466667	0	8.032844983	118.6118955	448.1521836	0.02677615	1.493840612	0.395372985	0.000540638
ALFFIVE_15_Co_i	1.390463748	4000	0.013928466	0.02321411	0.002321411	0.002901764	0	0	0	0	0	0	2885.01	0	0.31792	0	0.801629	0	10.5048	10.66426	10.66426	0.714645	6892.36	99	5	0	0.12	0.427466667	0	7.615485145	116.0617182	445.6020062	0.02538495	1.485340021	0.386872394	0.000726522
ALFFIVE_15_Co_i	0.532124921	1000	0.013928466	0.02321411	0.002321411	0.002901764	0	0	0	0	0	0	2885.01	0	0.31792	0	0.801629	0	10.5048	10.66426	10.66426	0.714645	6892.36	99	5	0	0.12	0.427466667	0	7.615485145	116.0617182	445.6020062	0.02538495	1.485340021	0.386872394	0.000726522
ALFFIVE_15_Co_i	0.02965259	40	0.013928466	0.02321411	0.002321411	0.002901764	0	0	0	0	0	0	2885.01	0	0.31792	0	0.801629	0	10.5048	10.66426	10.66426	0.714645	6892.36	99	5	0	0.12	0.427466667	0	7.615485145	116.0617182	445.6020062	0.02538495	1.485340021	0.386872394	0.000726522
ALFFIVE_15_Cu_i	1.418612588	4000	0.013753877	0.022923129	0.002292313	0.002865391	0	0	0	0.000573078	0	0	2908.3	0	0.323852	0	0.811264	0	10.58513	11.03295	10.74196	0.710077	6979.85	99	5	0	0.12	0.427466667	0	7.835922922	117.6169717	447.1572598	0.026119743	1.490524199	0.392056572	0.000711741
ALFFIVE_15_Cu_i	0.535180309	1000	0.013753877	0.022923129	0.002292313	0.002865391	0	0	0	0.000573078	0	0	2908.3	0	0.323852	0	0.811264	0	10.58513	11.03295	10.74196	0.710077	6979.85	99	5	0	0.12	0.427466667	0	7.835922922	117.6169717	447.1572598	0.026119743	1.490524199	0.392056572	0.000711741
ALFFIVE_15_Cu_i	0.031173021	40	0.013753877	0.022923129	0.002292313	0.002865391	0	0	0	0.000573078	0	0	2908.3	0	0.323852	0	0.811264	0	10.58513	11.03295	10.74196	0.710077	6979.85	99	5	0	0.12	0.427466667	0	7.835922922	117.6169717	447.1572598	0.026119743	1.490524199	0.392056572	0.000711741
ALFFIVE_15_Fe_i	1.223406464	4000	0.013874095	0.023123492	0.002312349	0.002890437	0	0	0	0	0	0	2838.85	0	0.32335	0	0.803255	0	10.80552	10.93927	10.93927	0.708891	6919.37	99	5	0	0.12	0.427466667	0	7.678853532	117.6658428	447.2061308	0.025596178	1.490687103	0.392219476	0.000537316
ALFFIVE_15_Fe_i	0.440253707	1000	0.013874095	0.023123492	0.002312349	0.002890437	0	0	0	0	0	0	2838.85	0	0.32335	0	0.803255	0	10.80552	10.93927	10.93927	0.708891	6919.37	99	5	0	0.12	0.427466667	0	7.678853532	117.6658428	447.2061308	0.025596178	1.490687103	0.392219476	0.000537316
ALFFIVE_15_Fe_i	0.022252469	40	0.013874095	0.023123492	0.002312349	0.002890437	0	0	0	0	0	0	2838.85	0	0.32335	0	0.803255	0	10.80552	10.93927	10.93927	0.708891	6919.37	99	5	0	0.12	0.427466667	0	7.678853532	117.6658428	447.2061308	0.025596178	1.490687103	0.392219476	0.000537316
ALFFIVE_15_Ni_i	1.253377219	4000	0.014089675	0.023482792	0.002348279	0.002935349	0	0	0	0	0	0	2784.26	0	0.312392	0	0.78419	0	10.66709	10.79924	10.79924	0.722682	6813.5	99	5	0	0.12	0.427466667	0	7.625536608	117.388181	446.9284691	0.025418455	1.489761564	0.391293937	0.000625649
ALFFIVE_15_Ni_i	0.487224357	1000	0.014089675	0.023482792	0.002348279	0.002935349	0	0	0	0	0	0	2784.26	0	0.312392	0	0.78419	0	10.66709	10.79924	10.79924	0.722682	6813.5	99	5	0	0.12	0.427466667	0	7.625536608	117.388181	446.9284691	0.025418455	1.489761564	0.391293937	0.000625649
ALFFIVE_15_Ni_i	0.02562141	40	0.014089675	0.023482792	0.002348279	0.002935349	0	0	0	0	0	0	2784.26	0	0.312392	0	0.78419	0	10.66709	10.79924	10.79924	0.722682	6813.5	99	5	0	0.12	0.427466667	0	7.625536608	117.388181	446.9284691	0.025418455	1.489761564	0.391293937	0.000625649
ALFFIVE_15_Zn_i	1.338683536	4000	0.01389112	0.023151866	0.002315187	0.002893983	0	0	0	0	0.000578797	0	2811.71	0	0.317637	0	0.791727	0	10.73648	10.87957	10.87373	0.718934	6910.89	99	5	0	0.12	0.427466667	0	7.711549755	117.333629	446.8739171	0.025705166	1.489579724	0.391112097	0.000632774
ALFFIVE_15_Zn_i	0.486349028	1000	0.01389112	0.023151866	0.002315187	0.002893983	0	0	0	0	0.000578797	0	2811.71	0	0.317637	0	0.791727	0	10.73648	10.87957	10.87373	0.718934	6910.89	99	5	0	0.12	0.427466667	0	7.711549755	117.333629	446.8739171	0.025705166	1.489579724	0.391112097	0.000632774
ALFFIVE_15_Zn_i	0.025980649	40	0.01389112	0.023151866	0.002315187	0.002893983	0	0	0	0	0.000578797	0	2811.71	0	0.317637	0	0.791727	0	10.73648	10.87957	10.87373	0.718934	6910.89	99	5	0	0.12	0.427466667	0	7.711549755	117.333629	446.8739171	0.025705166	1.489579724	0.391112097	0.000632774
ALFFIVE_16_Cd_i	0.08697189	4000	0.012467978	0.020260464	0.001558497	0.001948122	0	0	0	0	0	0	3625.31	0	0.483968	0	1.04159	0	8.76944	9.00258	9.00258	0.61285	5133.15	66	3.846153846	0	0.094736842	0.337473684	0	4.082843323	72.12341001	280.8322591	0.021488649	1.478064522	0.379596895	2.09E-05
ALFFIVE_16_Cd_i	0.021791095	1000	0.012467978	0.020260464	0.001558497	0.001948122	0	0	0	0	0	0	3625.31	0	0.483968	0	1.04159	0	8.76944	9.00258	9.00258	0.61285	5133.15	66	3.846153846	0	0.094736842	0.337473684	0	4.082843323	72.12341001	280.8322591	0.021488649	1.478064522	0.379596895	2.09E-05
ALFFIVE_16_Cd_i	0.000854461	40	0.012467978	0.020260464	0.001558497	0.001948122	0	0	0	0	0	0	3625.31	0	0.483968	0	1.04159	0	8.76944	9.00258	9.00258	0.61285	5133.15	66	3.846153846	0	0.094736842	0.337473684	0	4.082843323	72.12341001	280.8322591	0.021488649	1.478064522	0.379596895	2.09E-05
ALFFIVE_16_Co_i	0.097656471	4000	0.013277402	0.021575779	0.001659675	0.002074594	0	0	0	0	0	0	3703.84	0	0.446547	0	1.01473	0	8.18888	8.40215	8.40215	0.615791	4820.22	66	3.846153846	0	0.094736842	0.337473684	0	4.013272411	71.07444873	279.7832978	0.021122486	1.472543673	0.374076046	2.41E-05
ALFFIVE_16_Co_i	0.025377894	1000	0.013277402	0.021575779	0.001659675	0.002074594	0	0	0	0	0	0	3703.84	0	0.446547	0	1.01473	0	8.18888	8.40215	8.40215	0.615791	4820.22	66	3.846153846	0	0.094736842	0.337473684	0	4.013272411	71.07444873	279.7832978	0.021122486	1.472543673	0.374076046	2.41E-05
ALFFIVE_16_Co_i	0.000995809	40	0.013277402	0.021575779	0.001659675	0.002074594	0	0	0	0	0	0	3703.84	0	0.446547	0	1.01473	0	8.18888	8.40215	8.40215	0.615791	4820.22	66	3.846153846	0	0.094736842	0.337473684	0	4.013272411	71.07444873	279.7832978	0.021122486	1.472543673	0.374076046	2.41E-05
ALFFIVE_16_Cu_i	0.097160906	4000	0.013140766	0.021353745	0.001642596	0.002053245	0	0	0	0.000410649	0	0	3718.01	0	0.453216	0	1.02325	0	8.27669	8.48065	8.48065	0.6126	4870.34	66	3.846153846	0	0.094736842	0.337473684	0	4.083305007	71.86974041	280.5785895	0.021491079	1.476729418	0.378261792	2.36E-05
ALFFIVE_16_Cu_i	0.024747517	1000	0.013140766	0.021353745	0.001642596	0.002053245	0	0	0	0.000410649	0	0	3718.01	0	0.453216	0	1.02325	0	8.27669	8.48065	8.48065	0.6126	4870.34	66	3.846153846	0	0.094736842	0.337473684	0	4.083305007	71.86974041	280.5785895	0.021491079	1.476729418	0.378261792	2.36E-05
ALFFIVE_16_Cu_i	0.000977079	40	0.013140766	0.021353745	0.001642596	0.002053245	0	0	0	0.000410649	0	0	3718.01	0	0.453216	0	1.02325	0	8.27669	8.48065	8.48065	0.6126	4870.34	66	3.846153846	0	0.094736842	0.337473684	0	4.083305007	71.86974041	280.5785895	0.021491079	1.476729418	0.378261792	2.36E-05
ALFFIVE_16_Fe_i	0.097524665	4000	0.013186333	0.021427791	0.001648292	0.002060365	0	0	0	0	0	0	3703.48	0	0.45165	0	1.02311	0	8.45207	8.6223	8.62226	0.609454	4853.51	66	3.846153846	0	0.094736842	0.337473684	0	4.002086806	71.8099576	280.5188067	0.021063615	1.476414772	0.377947145	2.33E-05
ALFFIVE_16_Fe_i	0.024568411	1000	0.013186333	0.021427791	0.001648292	0.002060365	0	0	0	0	0	0	3703.48	0	0.45165	0	1.02311	0	8.45207	8.6223	8.62226	0.609454	4853.51	66	3.846153846	0	0.094736842	0.337473684	0	4.002086806	71.8099576	280.5188067	0.021063615	1.476414772	0.377947145	2.33E-05
ALFFIVE_16_Fe_i	0.000958694	40	0.013186333	0.021427791	0.001648292	0.002060365	0	0	0	0	0	0	3703.48	0	0.45165	0	1.02311	0	8.45207	8.6223	8.62226	0.609454	4853.51	66	3.846153846	0	0.094736842	0.337473684	0	4.002086806	71.8099576	280.5188067	0.021063615	1.476414772	0.377947145	2.33E-05
ALFFIVE_16_Ni_i	0.100792874	4000	0.013449023	0.021854662	0.001681128	0.00210141	0	0	0	0	0	0	3616.33	0	0.43343	0	0.993002	0	8.32395	8.50535	8.50535	0.623584	4758.71	66	3.846153846	0	0.094736842	0.337473684	0	4.0312651	71.8421918	280.5510409	0.021217185	1.476584426	0.378116799	2.43E-05
ALFFIVE_16_Ni_i	0.025604333	1000	0.013449023	0.021854662	0.001681128	0.00210141	0	0	0	0	0	0	3616.33	0	0.43343	0	0.993002	0	8.32395	8.50535	8.50535	0.623584	4758.71	66	3.846153846	0	0.094736842	0.337473684	0	4.0312651	71.8421918	280.5510409	0.021217185	1.476584426	0.378116799	2.43E-05
ALFFIVE_16_Ni_i	0.001035895	40	0.013449023	0.021854662	0.001681128	0.00210141	0	0	0	0	0	0	3616.33	0	0.43343	0	0.993002	0	8.32395	8.50535	8.50535	0.623584	4758.71	66	3.846153846	0	0.094736842	0.337473684	0	4.0312651	71.8421918	280.5510409	0.021217185	1.476584426	0.378116799	2.43E-05
ALFFIVE_16_Zn_i	0.09906238	4000	0.01320944	0.02146534	0.00165118	0.002063975	0	0	0	0	0.000412795	0	3662.47	0	0.445787	0	1.01095	0	8.41211	8.58731	8.58731	0.617066	4845.02	66	3.846153846	0	0.094736842	0.337473684	0	4.055267603	71.69379254	280.4026416	0.021343514	1.475803377	0.37733575	2.35E-05
ALFFIVE_16_Zn_i	0.025061848	1000	0.01320944	0.02146534	0.00165118	0.002063975	0	0	0	0	0.000412795	0	3662.47	0	0.445787	0	1.01095	0	8.41211	8.58731	8.58731	0.617066	4845.02	66	3.846153846	0	0.094736842	0.337473684	0	4.055267603	71.69379254	280.4026416	0.021343514	1.475803377	0.37733575	2.35E-05
ALFFIVE_16_Zn_i	0.001004697	40	0.01320944	0.02146534	0.00165118	0.002063975	0	0	0	0	0.000412795	0	3662.47	0	0.445787	0	1.01095	0	8.41211	8.58731	8.58731	0.617066	4845.02	66	3.846153846	0	0.094736842	0.337473684	0	4.055267603	71.69379254	280.4026416	0.021343514	1.475803377	0.37733575	2.35E-05
ALFFIVE_18_Cd	0.13054168	4000	0.033904462	0.024217473	0.009686989	0.006054368	0	0	0	0	0	0	859.015	0	0.024362	0	0.220973	0	3.85915	4.96589	4.96425	1.23635	1651.7	4	10	0	0.206349206	0.701904762	0	3.889626004	55.1939108	193.6008318	0.030870048	1.536514538	0.438046911	3.15E-05
ALFFIVE_18_Cd	0.034006998	1000	0.033904462	0.024217473	0.009686989	0.006054368	0	0	0	0	0	0	859.015	0	0.024362	0	0.220973	0	3.85915	4.96589	4.96425	1.23635	1651.7	4	10	0	0.206349206	0.701904762	0	3.889626004	55.1939108	193.6008318	0.030870048	1.536514538	0.438046911	3.15E-05
ALFFIVE_18_Cd	0.00142626	40	0.033904462	0.024217473	0.009686989	0.006054368	0	0	0	0	0	0	859.015	0	0.024362	0	0.220973	0	3.85915	4.96589	4.96425	1.23635	1651.7	4	10	0	0.206349206	0.701904762	0	3.889626004	55.1939108	193.6008318	0.030870048	1.536514538	0.438046911	3.15E-05
ALFFIVE_18_Co	0.171144496	4000	0.036499443	0.026071031	0.010428412	0.006517758	0	0	0	0	0	0	672.235	0	0.0164086	0	0.188641	0	3.66571	4.59156	4.59148	1.21522	1534.27	4	10	0	0.206349206	0.701904762	0	3.853632186	55.16937459	193.5762956	0.030584382	1.536319806	0.437852179	4.15E-05
ALFFIVE_18_Co	0.044161691	1000	0.036499443	0.026071031	0.010428412	0.006517758	0	0	0	0	0	0	672.235	0	0.0164086	0	0.188641	0	3.66571	4.59156	4.59148	1.21522	1534.27	4	10	0	0.206349206	0.701904762	0	3.853632186	55.16937459	193.5762956	0.030584382	1.536319806	0.437852179	4.15E-05
ALFFIVE_18_Co	0.00181363	40	0.036499443	0.026071031	0.010428412	0.006517758	0	0	0	0	0	0	672.235	0	0.0164086	0	0.188641	0	3.66571	4.59156	4.59148	1.21522	1534.27	4	10	0	0.206349206	0.701904762	0	3.853632186	55.16937459	193.5762956	0.030584382	1.536319806	0.437852179	4.15E-05
ALFFIVE_18_Cu	0.224452882	4000	0.036232353	0.025880252	0.010352101	0.006470063	0	0	0	0.001294013	0	0	781.183	0	0.0201441	0	0.209449	0	3.6865	4.93208	4.92964	1.21624	1545.58	4	10	0	0.206349206	0.701904762	0	3.805940702	54.74221145	193.1491324	0.030205879	1.532929622	0.434461996	5.54E-05
ALFFIVE_18_Cu	0.058634253	1000	0.036232353	0.025880252	0.010352101	0.006470063	0	0	0	0.001294013	0	0	781.183	0	0.0201441	0	0.209449	0	3.6865	4.93208	4.92964	1.21624	1545.58	4	10	0	0.206349206	0.701904762	0	3.805940702	54.74221145	193.1491324	0.030205879	1.532929622	0.434461996	5.54E-05
ALFFIVE_18_Cu	0.002266229	40	0.036232353	0.025880252	0.010352101	0.006470063	0	0	0	0.001294013	0	0	781.183	0	0.0201441	0	0.209449	0	3.6865	4.93208	4.92964	1.21624	1545.58	4	10	0	0.206349206	0.701904762	0	3.805940702	54.74221145	193.1491324	0.030205879	1.532929622	0.434461996	5.54E-05
ALFFIVE_18_Fe	0.141527164	4000	0.036137892	0.02581278	0.010325112	0.006453195	0	0	0	0	0	0	678.117	0	0.0157785	0	0.190964	0	3.59596	4.56768	4.56573	1.19656	1549.62	4	10	0	0.206349206	0.701904762	0	3.814036893	54.7669154	193.1738364	0.030270134	1.533125686	0.434658059	3.38E-05
ALFFIVE_18_Fe	0.03610399	1000	0.036137892	0.02581278	0.010325112	0.006453195	0	0	0	0	0	0	678.117	0	0.0157785	0	0.190964	0	3.59596	4.56768	4.56573	1.19656	1549.62	4	10	0	0.206349206	0.701904762	0	3.814036893	54.7669154	193.1738364	0.030270134	1.533125686	0.434658059	3.38E-05
ALFFIVE_18_Fe	0.001440417	40	0.036137892	0.02581278	0.010325112	0.006453195	0	0	0	0	0	0	678.117	0	0.0157785	0	0.190964	0	3.59596	4.56768	4.56573	1.19656	1549.62	4	10	0	0.206349206	0.701904762	0	3.814036893	54.7669154	193.1738364	0.030270134	1.533125686	0.434658059	3.38E-05
ALFFIVE_18_Ni	0.163117224	4000	0.037030669	0.026450478	0.010580191	0.00661262	0	0	0	0	0	0	617.508	0	0.0144923	0	0.178274	0	3.6534	4.51779	4.5172	1.23238	1512.26	4	10	0	0.206349206	0.701904762	0	3.824155327	54.76293965	193.1698606	0.030350439	1.533094132	0.434626505	4.12E-05
ALFFIVE_18_Ni	0.043322891	1000	0.037030669	0.026450478	0.010580191	0.00661262	0	0	0	0	0	0	617.508	0	0.0144923	0	0.178274	0	3.6534	4.51779	4.5172	1.23238	1512.26	4	10	0	0.206349206	0.701904762	0	3.824155327	54.76293965	193.1698606	0.030350439	1.533094132	0.434626505	4.12E-05
ALFFIVE_18_Ni	0.001849069	40	0.037030669	0.026450478	0.010580191	0.00661262	0	0	0	0	0	0	617.508	0	0.0144923	0	0.178274	0	3.6534	4.51779	4.5172	1.23238	1512.26	4	10	0	0.206349206	0.701904762	0	3.824155327	54.76293965	193.1698606	0.030350439	1.533094132	0.434626505	4.12E-05
ALFFIVE_18_Zn	0.145763563	4000	0.03625675	0.025897678	0.010359071	0.00647442	0	0	0	0	0.001294884	0	653.135	0	0.0161177	0	0.182552	0	3.59327	4.64953	4.64953	1.22102	1544.54	4	10	0	0.206349206	0.701904762	0	3.813338862	54.60483769	193.0117587	0.030264594	1.531839354	0.433371728	3.58E-05
ALFFIVE_18_Zn	0.037095872	1000	0.03625675	0.025897678	0.010359071	0.00647442	0	0	0	0	0.001294884	0	653.135	0	0.0161177	0	0.182552	0	3.59327	4.64953	4.64953	1.22102	1544.54	4	10	0	0.206349206	0.701904762	0	3.813338862	54.60483769	193.0117587	0.030264594	1.531839354	0.433371728	3.58E-05
ALFFIVE_18_Zn	0.001480742	40	0.03625675	0.025897678	0.010359071	0.00647442	0	0	0	0	0.001294884	0	653.135	0	0.0161177	0	0.182552	0	3.59327	4.64953	4.64953	1.22102	1544.54	4	10	0	0.206349206	0.701904762	0	3.813338862	54.60483769	193.0117587	0.030264594	1.531839354	0.433371728	3.58E-05
ALFFIVE_1_Cd	0.168997555	4000	0.014239943	0.017799929	0.003559986	0.004449982	0	0	0	0	0	0	2394.18	0	0.312312	0	0.737713	0	8.11455	9.16625	9.16625	0.808037	1123.6	9.5	10	0	0.191489362	0.68212766	0	2.073626352	20.75062081	72.37859927	0.04411971	1.539970197	0.44150257	4.06E-05
ALFFIVE_1_Cd	0.041789106	1000	0.014239943	0.017799929	0.003559986	0.004449982	0	0	0	0	0	0	2394.18	0	0.312312	0	0.737713	0	8.11455	9.16625	9.16625	0.808037	1123.6	9.5	10	0	0.191489362	0.68212766	0	2.073626352	20.75062081	72.37859927	0.04411971	1.539970197	0.44150257	4.06E-05
ALFFIVE_1_Cd	0.001732493	40	0.014239943	0.017799929	0.003559986	0.004449982	0	0	0	0	0	0	2394.18	0	0.312312	0	0.737713	0	8.11455	9.16625	9.16625	0.808037	1123.6	9.5	10	0	0.191489362	0.68212766	0	2.073626352	20.75062081	72.37859927	0.04411971	1.539970197	0.44150257	4.06E-05
ALFFIVE_1_Co	0.196601081	4000	0.016460634	0.020575793	0.004115159	0.005143948	0	0	0	0	0	0	2329.27	0	0.23731	0	0.65312	0	7.24247	8.08717	8.08717	0.842694	972.016	9.5	10	0	0.191489362	0.68212766	0	1.985277441	20.18534729	71.81332575	0.042239946	1.527943101	0.429475474	4.63E-05
ALFFIVE_1_Co	0.048340912	1000	0.016460634	0.020575793	0.004115159	0.005143948	0	0	0	0	0	0	2329.27	0	0.23731	0	0.65312	0	7.24247	8.08717	8.08717	0.842694	972.016	9.5	10	0	0.191489362	0.68212766	0	1.985277441	20.18534729	71.81332575	0.042239946	1.527943101	0.429475474	4.63E-05
ALFFIVE_1_Co	0.00201674	40	0.016460634	0.020575793	0.004115159	0.005143948	0	0	0	0	0	0	2329.27	0	0.23731	0	0.65312	0	7.24247	8.08717	8.08717	0.842694	972.016	9.5	10	0	0.191489362	0.68212766	0	1.985277441	20.18534729	71.81332575	0.042239946	1.527943101	0.429475474	4.63E-05
ALFFIVE_1_Cu	0.195547398	4000	0.016136629	0.020170786	0.004034157	0.005042697	0	0	0	0.001008539	0	0	2329.59	0	0.248467	0	0.665577	0	7.44402	8.22409	8.22409	0.833833	991.533	9.5	10	0	0.191489362	0.68212766	0	2.047146295	20.59225466	72.22023312	0.043556304	1.536600705	0.438133078	4.66E-05
ALFFIVE_1_Cu	0.048209322	1000	0.016136629	0.020170786	0.004034157	0.005042697	0	0	0	0.001008539	0	0	2329.59	0	0.248467	0	0.665577	0	7.44402	8.22409	8.22409	0.833833	991.533	9.5	10	0	0.191489362	0.68212766	0	2.047146295	20.59225466	72.22023312	0.043556304	1.536600705	0.438133078	4.66E-05
ALFFIVE_1_Cu	0.001872463	40	0.016136629	0.020170786	0.004034157	0.005042697	0	0	0	0.001008539	0	0	2329.59	0	0.248467	0	0.665577	0	7.44402	8.22409	8.22409	0.833833	991.533	9.5	10	0	0.191489362	0.68212766	0	2.047146295	20.59225466	72.22023312	0.043556304	1.536600705	0.438133078	4.66E-05
ALFFIVE_1_Fe	0.173870704	4000	0.016164914	0.020206143	0.004041229	0.005051536	0	0	0	0	0	0	2366.47	0	0.249424	0	0.668576	0	7.34515	8.14461	8.14461	0.822374	989.798	9.5	10	0	0.191489362	0.68212766	0	1.971356161	20.19355391	71.82153237	0.041943748	1.52811771	0.429650083	4.19E-05
ALFFIVE_1_Fe	0.043240941	1000	0.016164914	0.020206143	0.004041229	0.005051536	0	0	0	0	0	0	2366.47	0	0.249424	0	0.668576	0	7.34515	8.14461	8.14461	0.822374	989.798	9.5	10	0	0.191489362	0.68212766	0	1.971356161	20.19355391	71.82153237	0.041943748	1.52811771	0.429650083	4.19E-05
ALFFIVE_1_Fe	0.001723311	40	0.016164914	0.020206143	0.004041229	0.005051536	0	0	0	0	0	0	2366.47	0	0.249424	0	0.668576	0	7.34515	8.14461	8.14461	0.822374	989.798	9.5	10	0	0.191489362	0.68212766	0	1.971356161	20.19355391	71.82153237	0.041943748	1.52811771	0.429650083	4.19E-05
ALFFIVE_1_Ni	0.153800843	4000	0.016316674	0.020395843	0.004079169	0.005098961	0	0	0	0	0	0	2284.99	0	0.244647	0	0.651082	0	7.45466	8.21851	8.21851	0.834918	980.592	9.5	10	0	0.191489362	0.68212766	0	1.972804471	20.549856	72.17783446	0.041974563	1.535698605	0.437230979	3.62E-05
ALFFIVE_1_Ni	0.037805326	1000	0.016316674	0.020395843	0.004079169	0.005098961	0	0	0	0	0	0	2284.99	0	0.244647	0	0.651082	0	7.45466	8.21851	8.21851	0.834918	980.592	9.5	10	0	0.191489362	0.68212766	0	1.972804471	20.549856	72.17783446	0.041974563	1.535698605	0.437230979	3.62E-05
ALFFIVE_1_Ni	0.001529461	40	0.016316674	0.020395843	0.004079169	0.005098961	0	0	0	0	0	0	2284.99	0	0.244647	0	0.651082	0	7.45466	8.21851	8.21851	0.834918	980.592	9.5	10	0	0.191489362	0.68212766	0	1.972804471	20.549856	72.17783446	0.041974563	1.535698605	0.437230979	3.62E-05
ALFFIVE_1_Zn	0.154634705	4000	0.015857284	0.019821606	0.003964321	0.004955401	0	0	0	0	0.00099108	0	2352.75	0	0.256897	0	0.674878	0	7.59013	8.3445	8.3445	0.82243	1009	9.5	10	0	0.191489362	0.68212766	0	2.001995635	20.48824072	72.11621918	0.042595652	1.534387642	0.435920015	3.69E-05
ALFFIVE_1_Zn	0.037609891	1000	0.015857284	0.019821606	0.003964321	0.004955401	0	0	0	0	0.00099108	0	2352.75	0	0.256897	0	0.674878	0	7.59013	8.3445	8.3445	0.82243	1009	9.5	10	0	0.191489362	0.68212766	0	2.001995635	20.48824072	72.11621918	0.042595652	1.534387642	0.435920015	3.69E-05
ALFFIVE_1_Zn	0.00153017	40	0.015857284	0.019821606	0.003964321	0.004955401	0	0	0	0	0.00099108	0	2352.75	0	0.256897	0	0.674878	0	7.59013	8.3445	8.3445	0.82243	1009	9.5	10	0	0.191489362	0.68212766	0	2.001995635	20.48824072	72.11621918	0.042595652	1.534387642	0.435920015	3.69E-05
ALFFIVE_2_Cd	0.084166055	4000	0.009544774	0.014317161	0.002386193	0.002982742	0	0	0	0	0	0	977.24	0	0.650933	0	0.29409	0	10.97151	12.09545	12.09545	1.17841	1676.31	13.5	8.333333333	0	0.176470588	0.628627451	0	2.013361198	22.02764105	78.04949001	0.039477671	1.530382157	0.43191453	2.00E-05
ALFFIVE_2_Cd	0.02145827	1000	0.009544774	0.014317161	0.002386193	0.002982742	0	0	0	0	0	0	977.24	0	0.650933	0	0.29409	0	10.97151	12.09545	12.09545	1.17841	1676.31	13.5	8.333333333	0	0.176470588	0.628627451	0	2.013361198	22.02764105	78.04949001	0.039477671	1.530382157	0.43191453	2.00E-05
ALFFIVE_2_Cd	0.000839119	40	0.009544774	0.014317161	0.002386193	0.002982742	0	0	0	0	0	0	977.24	0	0.650933	0	0.29409	0	10.97151	12.09545	12.09545	1.17841	1676.31	13.5	8.333333333	0	0.176470588	0.628627451	0	2.013361198	22.02764105	78.04949001	0.039477671	1.530382157	0.43191453	2.00E-05
ALFFIVE_2_Cd_i	4.917150795	4000	0.019110753	0.028666129	0.004777688	0.00597211	0	0	0	0	0	0	3466.73	0	0.0293106	0	1.1974	0	4.05564	4.80123	4.16694	0.589861	1674.45	26	8.333333333	0	0.176470588	0.628627451	0	4.015980592	43.96524394	156.0089419	0.039372359	1.52949943	0.431031803	0.00248873
ALFFIVE_2_Cd_i	2.279565545	1000	0.019110753	0.028666129	0.004777688	0.00597211	0	0	0	0	0	0	3466.73	0	0.0293106	0	1.1974	0	4.05564	4.80123	4.16694	0.589861	1674.45	26	8.333333333	0	0.176470588	0.628627451	0	4.015980592	43.96524394	156.0089419	0.039372359	1.52949943	0.431031803	0.00248873
ALFFIVE_2_Cd_i	0.10825942	40	0.019110753	0.028666129	0.004777688	0.00597211	0	0	0	0	0	0	3466.73	0	0.0293106	0	1.1974	0	4.05564	4.80123	4.16694	0.589861	1674.45	26	8.333333333	0	0.176470588	0.628627451	0	4.015980592	43.96524394	156.0089419	0.039372359	1.52949943	0.431031803	0.00248873
ALFFIVE_2_Co	0.079319517	4000	0.010638793	0.01595819	0.002659698	0.003324623	0	0	0	0	0	0	733.887	0	0.571956	0	0.245827	0	10.20889	11.21835	11.21835	1.19539	1503.93	13.5	8.333333333	0	0.176470588	0.628627451	0	1.956587631	21.46771497	77.48956393	0.038364463	1.519403214	0.420935588	1.94E-05
ALFFIVE_2_Co	0.019915616	1000	0.010638793	0.01595819	0.002659698	0.003324623	0	0	0	0	0	0	733.887	0	0.571956	0	0.245827	0	10.20889	11.21835	11.21835	1.19539	1503.93	13.5	8.333333333	0	0.176470588	0.628627451	0	1.956587631	21.46771497	77.48956393	0.038364463	1.519403214	0.420935588	1.94E-05
ALFFIVE_2_Co	0.000805003	40	0.010638793	0.01595819	0.002659698	0.003324623	0	0	0	0	0	0	733.887	0	0.571956	0	0.245827	0	10.20889	11.21835	11.21835	1.19539	1503.93	13.5	8.333333333	0	0.176470588	0.628627451	0	1.956587631	21.46771497	77.48956393	0.038364463	1.519403214	0.420935588	1.94E-05
ALFFIVE_2_Co_i	4.579202485	4000	0.021745926	0.032618889	0.005436482	0.006795602	0	0	0	0	0	0	3543.29	0	0.0149574	0	1.11235	0	3.63744	4.50574	3.78722	0.610852	1471.54	26	8.333333333	0	0.176470588	0.628627451	0	3.75219426	42.62185405	154.665552	0.036786218	1.516328941	0.417861314	0.00378703
ALFFIVE_2_Co_i	2.432968318	1000	0.021745926	0.032618889	0.005436482	0.006795602	0	0	0	0	0	0	3543.29	0	0.0149574	0	1.11235	0	3.63744	4.50574	3.78722	0.610852	1471.54	26	8.333333333	0	0.176470588	0.628627451	0	3.75219426	42.62185405	154.665552	0.036786218	1.516328941	0.417861314	0.00378703
ALFFIVE_2_Co_i	0.157657423	40	0.021745926	0.032618889	0.005436482	0.006795602	0	0	0	0	0	0	3543.29	0	0.0149574	0	1.11235	0	3.63744	4.50574	3.78722	0.610852	1471.54	26	8.333333333	0	0.176470588	0.628627451	0	3.75219426	42.62185405	154.665552	0.036786218	1.516328941	0.417861314	0.00378703
ALFFIVE_2_Cu	0.082306041	4000	0.010400686	0.01560103	0.002600172	0.003250215	0	0	0	0.000650043	0	0	792.751	0	0.589903	0	0.257443	0	10.35825	11.3409	11.3409	1.17859	1538.36	13.5	8.333333333	0	0.176470588	0.628627451	0	2.029017481	21.89258237	77.91443134	0.039784656	1.527733948	0.429266321	1.96E-05
ALFFIVE_2_Cu	0.020046584	1000	0.010400686	0.01560103	0.002600172	0.003250215	0	0	0	0.000650043	0	0	792.751	0	0.589903	0	0.257443	0	10.35825	11.3409	11.3409	1.17859	1538.36	13.5	8.333333333	0	0.176470588	0.628627451	0	2.029017481	21.89258237	77.91443134	0.039784656	1.527733948	0.429266321	1.96E-05
ALFFIVE_2_Cu	0.000814488	40	0.010400686	0.01560103	0.002600172	0.003250215	0	0	0	0.000650043	0	0	792.751	0	0.589903	0	0.257443	0	10.35825	11.3409	11.3409	1.17859	1538.36	13.5	8.333333333	0	0.176470588	0.628627451	0	2.029017481	21.89258237	77.91443134	0.039784656	1.527733948	0.429266321	1.96E-05
ALFFIVE_2_Cu_i	4.995993601	4000	0.021209048	0.031813572	0.005302262	0.006627828	0	0	0	0.001325566	0	0	3586.16	0	0.01775	0	1.1372	0	3.73191	4.45113	3.86811	0.600845	1508.79	26	8.333333333	0	0.176470588	0.628627451	0	3.886818323	43.41016114	155.4538591	0.038106062	1.524057442	0.425589815	0.00370472
ALFFIVE_2_Cu_i	2.670782269	1000	0.021209048	0.031813572	0.005302262	0.006627828	0	0	0	0.001325566	0	0	3586.16	0	0.01775	0	1.1372	0	3.73191	4.45113	3.86811	0.600845	1508.79	26	8.333333333	0	0.176470588	0.628627451	0	3.886818323	43.41016114	155.4538591	0.038106062	1.524057442	0.425589815	0.00370472
ALFFIVE_2_Cu_i	0.153799755	40	0.021209048	0.031813572	0.005302262	0.006627828	0	0	0	0.001325566	0	0	3586.16	0	0.01775	0	1.1372	0	3.73191	4.45113	3.86811	0.600845	1508.79	26	8.333333333	0	0.176470588	0.628627451	0	3.886818323	43.41016114	155.4538591	0.038106062	1.524057442	0.425589815	0.00370472
ALFFIVE_2_Fe	0.066321019	4000	0.010251613	0.01537742	0.002562903	0.003203629	0	0	0	0	0	0	895.858	0	0.60638	0	0.2805	0	11.00527	11.58145	11.58145	1.14531	1560.73	13.5	8.333333333	0	0.176470588	0.628627451	0	1.946857668	21.87466844	77.89651741	0.03817368	1.527382694	0.428915068	1.61E-05
ALFFIVE_2_Fe	0.016729478	1000	0.010251613	0.01537742	0.002562903	0.003203629	0	0	0	0	0	0	895.858	0	0.60638	0	0.2805	0	11.00527	11.58145	11.58145	1.14531	1560.73	13.5	8.333333333	0	0.176470588	0.628627451	0	1.946857668	21.87466844	77.89651741	0.03817368	1.527382694	0.428915068	1.61E-05
ALFFIVE_2_Fe	0.000722879	40	0.010251613	0.01537742	0.002562903	0.003203629	0	0	0	0	0	0	895.858	0	0.60638	0	0.2805	0	11.00527	11.58145	11.58145	1.14531	1560.73	13.5	8.333333333	0	0.176470588	0.628627451	0	1.946857668	21.87466844	77.89651741	0.03817368	1.527382694	0.428915068	1.61E-05
ALFFIVE_2_Fe_i	4.59224884	4000	0.02099283	0.031489244	0.005248207	0.006560259	0	0	0	0	0	0	3594.31	0	0.0237315	0	1.16197	0	3.91422	4.64182	4.02442	0.586332	1524.33	26	8.333333333	0	0.176470588	0.628627451	0	3.814353485	43.50821586	155.5519138	0.037395622	1.525018763	0.426551136	0.00265173
ALFFIVE_2_Fe_i	2.14506395	1000	0.02099283	0.031489244	0.005248207	0.006560259	0	0	0	0	0	0	3594.31	0	0.0237315	0	1.16197	0	3.91422	4.64182	4.02442	0.586332	1524.33	26	8.333333333	0	0.176470588	0.628627451	0	3.814353485	43.50821586	155.5519138	0.037395622	1.525018763	0.426551136	0.00265173
ALFFIVE_2_Fe_i	0.113231714	40	0.02099283	0.031489244	0.005248207	0.006560259	0	0	0	0	0	0	3594.31	0	0.0237315	0	1.16197	0	3.91422	4.64182	4.02442	0.586332	1524.33	26	8.333333333	0	0.176470588	0.628627451	0	3.814353485	43.50821586	155.5519138	0.037395622	1.525018763	0.426551136	0.00265173
ALFFIVE_2_Ni	0.069086351	4000	0.010490565	0.015735848	0.002622641	0.003278302	0	0	0	0	0	0	813.859	0	0.570078	0	0.262465	0	10.79107	11.34012	11.34012	1.17821	1525.18	13.5	8.333333333	0	0.176470588	0.628627451	0	1.960695701	21.82929314	77.85114211	0.038445014	1.526492983	0.428025356	1.68E-05
ALFFIVE_2_Ni	0.017483714	1000	0.010490565	0.015735848	0.002622641	0.003278302	0	0	0	0	0	0	813.859	0	0.570078	0	0.262465	0	10.79107	11.34012	11.34012	1.17821	1525.18	13.5	8.333333333	0	0.176470588	0.628627451	0	1.960695701	21.82929314	77.85114211	0.038445014	1.526492983	0.428025356	1.68E-05
ALFFIVE_2_Ni	0.000770434	40	0.010490565	0.015735848	0.002622641	0.003278302	0	0	0	0	0	0	813.859	0	0.570078	0	0.262465	0	10.79107	11.34012	11.34012	1.17821	1525.18	13.5	8.333333333	0	0.176470588	0.628627451	0	1.960695701	21.82929314	77.85114211	0.038445014	1.526492983	0.428025356	1.68E-05
ALFFIVE_2_Ni_i	4.611145626	4000	0.021709781	0.032564671	0.005427445	0.006784307	0	0	0	0	0	0	3461.41	0	0.0195041	0	1.10603	0	3.80553	4.55536	3.9148	0.609566	1473.99	26	8.333333333	0	0.176470588	0.628627451	0	3.823738018	43.37337175	155.4170697	0.037487628	1.523696762	0.425229135	0.00319287
ALFFIVE_2_Ni_i	2.306958567	1000	0.021709781	0.032564671	0.005427445	0.006784307	0	0	0	0	0	0	3461.41	0	0.0195041	0	1.10603	0	3.80553	4.55536	3.9148	0.609566	1473.99	26	8.333333333	0	0.176470588	0.628627451	0	3.823738018	43.37337175	155.4170697	0.037487628	1.523696762	0.425229135	0.00319287
ALFFIVE_2_Ni_i	0.129992747	40	0.021709781	0.032564671	0.005427445	0.006784307	0	0	0	0	0	0	3461.41	0	0.0195041	0	1.10603	0	3.80553	4.55536	3.9148	0.609566	1473.99	26	8.333333333	0	0.176470588	0.628627451	0	3.823738018	43.37337175	155.4170697	0.037487628	1.523696762	0.425229135	0.00319287
ALFFIVE_2_Zn	0.073490835	4000	0.010268917	0.015403376	0.002567229	0.003209037	0	0	0	0	0.000641807	0	872.986	0	0.598742	0	0.272218	0	10.92668	11.50869	11.50869	1.1676	1558.1	13.5	8.333333333	0	0.176470588	0.628627451	0	1.996423922	21.81545196	77.83730092	0.039145567	1.526221587	0.42775396	1.76E-05
ALFFIVE_2_Zn	0.018908949	1000	0.010268917	0.015403376	0.002567229	0.003209037	0	0	0	0	0.000641807	0	872.986	0	0.598742	0	0.272218	0	10.92668	11.50869	11.50869	1.1676	1558.1	13.5	8.333333333	0	0.176470588	0.628627451	0	1.996423922	21.81545196	77.83730092	0.039145567	1.526221587	0.42775396	1.76E-05
ALFFIVE_2_Zn	0.000765043	40	0.010268917	0.015403376	0.002567229	0.003209037	0	0	0	0	0.000641807	0	872.986	0	0.598742	0	0.272218	0	10.92668	11.50869	11.50869	1.1676	1558.1	13.5	8.333333333	0	0.176470588	0.628627451	0	1.996423922	21.81545196	77.83730092	0.039145567	1.526221587	0.42775396	1.76E-05
ALFFIVE_2_Zn_i	4.89568083	4000	0.02093364	0.031400461	0.00523341	0.006541763	0	0	0	0	0.001308353	0	3556.77	0	0.0219083	0	1.14808	0	3.87279	4.60987	3.98836	0.595047	1528.64	26	8.333333333	0	0.176470588	0.628627451	0	3.873064746	43.34395681	155.3876547	0.037971223	1.52340838	0.424940753	0.00311238
ALFFIVE_2_Zn_i	2.446488906	1000	0.02093364	0.031400461	0.00523341	0.006541763	0	0	0	0	0.001308353	0	3556.77	0	0.0219083	0	1.14808	0	3.87279	4.60987	3.98836	0.595047	1528.64	26	8.333333333	0	0.176470588	0.628627451	0	3.873064746	43.34395681	155.3876547	0.037971223	1.52340838	0.424940753	0.00311238
ALFFIVE_2_Zn_i	0.131654423	40	0.02093364	0.031400461	0.00523341	0.006541763	0	0	0	0	0.001308353	0	3556.77	0	0.0219083	0	1.14808	0	3.87279	4.60987	3.98836	0.595047	1528.64	26	8.333333333	0	0.176470588	0.628627451	0	3.873064746	43.34395681	155.3876547	0.037971223	1.52340838	0.424940753	0.00311238
ALFFIVE_3_Cd	1.92202077	4000	0.01759663	0.01759663	0.008798315	0.010997894	0	0	0	0	0	0	869.097	0	0.036499	0	0.252759	0	3.89427	5.31528	5.06014	1.44114	1818.53	3	25	0	0.333333333	1.187407407	0	7.858196784	56.31793284	174.9524365	0.072761081	1.619929968	0.521462341	0.00169407
ALFFIVE_3_Cd	1.089910817	1000	0.01759663	0.01759663	0.008798315	0.010997894	0	0	0	0	0	0	869.097	0	0.036499	0	0.252759	0	3.89427	5.31528	5.06014	1.44114	1818.53	3	25	0	0.333333333	1.187407407	0	7.858196784	56.31793284	174.9524365	0.072761081	1.619929968	0.521462341	0.00169407
ALFFIVE_3_Cd	0.073856167	40	0.01759663	0.01759663	0.008798315	0.010997894	0	0	0	0	0	0	869.097	0	0.036499	0	0.252759	0	3.89427	5.31528	5.06014	1.44114	1818.53	3	25	0	0.333333333	1.187407407	0	7.858196784	56.31793284	174.9524365	0.072761081	1.619929968	0.521462341	0.00169407
ALFFIVE_3_Co	2.80120101	4000	0.020267917	0.020267917	0.010133958	0.012667448	0	0	0	0	0	0	663.822	0	0.0213251	0	0.220611	0	3.42654	4.65839	4.59853	1.43493	1578.85	3	25	0	0.333333333	1.187407407	0	7.661789695	55.8634817	174.4979854	0.070942497	1.615722087	0.51725446	0.0144866
ALFFIVE_3_Co	2.488060506	1000	0.020267917	0.020267917	0.010133958	0.012667448	0	0	0	0	0	0	663.822	0	0.0213251	0	0.220611	0	3.42654	4.65839	4.59853	1.43493	1578.85	3	25	0	0.333333333	1.187407407	0	7.661789695	55.8634817	174.4979854	0.070942497	1.615722087	0.51725446	0.0144866
ALFFIVE_3_Co	0.504011309	40	0.020267917	0.020267917	0.010133958	0.012667448	0	0	0	0	0	0	663.822	0	0.0213251	0	0.220611	0	3.42654	4.65839	4.59853	1.43493	1578.85	3	25	0	0.333333333	1.187407407	0	7.661789695	55.8634817	174.4979854	0.070942497	1.615722087	0.51725446	0.0144866
ALFFIVE_3_Cu	2.870337703	4000	0.020812196	0.020812196	0.010406098	0.013007622	0	0	0	0.002601524	0	0	587.551	0	0.0158833	0	0.20276	0	3.31859	4.57489	4.56619	1.49339	1537.56	3	25	0	0.333333333	1.187407407	0	7.652696428	55.34941904	173.9839227	0.0708583	1.610962248	0.512494621	0.110351
ALFFIVE_3_Cu	2.818627995	1000	0.020812196	0.020812196	0.010406098	0.013007622	0	0	0	0.002601524	0	0	587.551	0	0.0158833	0	0.20276	0	3.31859	4.57489	4.56619	1.49339	1537.56	3	25	0	0.333333333	1.187407407	0	7.652696428	55.34941904	173.9839227	0.0708583	1.610962248	0.512494621	0.110351
ALFFIVE_3_Cu	1.798419567	40	0.020812196	0.020812196	0.010406098	0.013007622	0	0	0	0.002601524	0	0	587.551	0	0.0158833	0	0.20276	0	3.31859	4.57489	4.56619	1.49339	1537.56	3	25	0	0.333333333	1.187407407	0	7.652696428	55.34941904	173.9839227	0.0708583	1.610962248	0.512494621	0.110351
ALFFIVE_3_Fe	2.784661293	4000	0.019702856	0.019702856	0.009851428	0.012314285	0	0	0	0	0	0	733.401	0	0.0259857	0	0.236649	0	3.37895	4.83316	4.77735	1.3823	1624.13	3	25	0	0.333333333	1.187407407	0	7.648337244	55.35440895	173.9889126	0.070817937	1.61100845	0.512540824	0.00983413
ALFFIVE_3_Fe	2.347262189	1000	0.019702856	0.019702856	0.009851428	0.012314285	0	0	0	0	0	0	733.401	0	0.0259857	0	0.236649	0	3.37895	4.83316	4.77735	1.3823	1624.13	3	25	0	0.333333333	1.187407407	0	7.648337244	55.35440895	173.9889126	0.070817937	1.61100845	0.512540824	0.00983413
ALFFIVE_3_Fe	0.37434055	40	0.019702856	0.019702856	0.009851428	0.012314285	0	0	0	0	0	0	733.401	0	0.0259857	0	0.236649	0	3.37895	4.83316	4.77735	1.3823	1624.13	3	25	0	0.333333333	1.187407407	0	7.648337244	55.35440895	173.9889126	0.070817937	1.61100845	0.512540824	0.00983413
ALFFIVE_3_Ni	2.882413646	4000	0.020870427	0.020870427	0.010435214	0.013044017	0	0	0	0	0	0	598.772	0	0.0185432	0	0.207931	0	3.18987	4.42898	4.42724	1.47655	1533.27	3	25	0	0.333333333	1.187407407	0	7.648374644	55.21604259	173.8505463	0.070818284	1.60972728	0.511259654	0.0427221
ALFFIVE_3_Ni	2.765921462	1000	0.020870427	0.020870427	0.010435214	0.013044017	0	0	0	0	0	0	598.772	0	0.0185432	0	0.207931	0	3.18987	4.42898	4.42724	1.47655	1533.27	3	25	0	0.333333333	1.187407407	0	7.648374644	55.21604259	173.8505463	0.070818284	1.60972728	0.511259654	0.0427221
ALFFIVE_3_Ni	1.122141299	40	0.020870427	0.020870427	0.010435214	0.013044017	0	0	0	0	0	0	598.772	0	0.0185432	0	0.207931	0	3.18987	4.42898	4.42724	1.47655	1533.27	3	25	0	0.333333333	1.187407407	0	7.648374644	55.21604259	173.8505463	0.070818284	1.60972728	0.511259654	0.0427221
ALFFIVE_3_Zn	2.740416547	4000	0.019883804	0.019883804	0.009941902	0.012427378	0	0	0	0	0.002485476	0	699.856	0	0.0224068	0	0.223635	0	3.5602	4.81195	4.67816	1.43439	1609.35	3	25	0	0.333333333	1.187407407	0	7.63279026	55.01953607	173.6540398	0.070673984	1.607907776	0.509440149	0.0130088
ALFFIVE_3_Zn	2.396361463	1000	0.019883804	0.019883804	0.009941902	0.012427378	0	0	0	0	0.002485476	0	699.856	0	0.0224068	0	0.223635	0	3.5602	4.81195	4.67816	1.43439	1609.35	3	25	0	0.333333333	1.187407407	0	7.63279026	55.01953607	173.6540398	0.070673984	1.607907776	0.509440149	0.0130088
ALFFIVE_3_Zn	0.442386573	40	0.019883804	0.019883804	0.009941902	0.012427378	0	0	0	0	0.002485476	0	699.856	0	0.0224068	0	0.223635	0	3.5602	4.81195	4.67816	1.43439	1609.35	3	25	0	0.333333333	1.187407407	0	7.63279026	55.01953607	173.6540398	0.070673984	1.607907776	0.509440149	0.0130088
ALFFIVE_4_Cd_i	1.792457984	4000	0.020015053	0.026686737	0.003335842	0.004169803	0	0	0	0	0	0	1836.52	7.07621	0.111558	0	0.440136	0	6.79258	7.25564	7.22563	0.967929	4796.39	67	6.25	0	0.134328358	0.478507463	0	8.838350077	108.7633167	403.1526407	0.032978918	1.504300898	0.405833271	0.00062974
ALFFIVE_4_Cd_i	0.5906544	1000	0.020015053	0.026686737	0.003335842	0.004169803	0	0	0	0	0	0	1836.52	7.07621	0.111558	0	0.440136	0	6.79258	7.25564	7.22563	0.967929	4796.39	67	6.25	0	0.134328358	0.478507463	0	8.838350077	108.7633167	403.1526407	0.032978918	1.504300898	0.405833271	0.00062974
ALFFIVE_4_Cd_i	0.02455249	40	0.020015053	0.026686737	0.003335842	0.004169803	0	0	0	0	0	0	1836.52	7.07621	0.111558	0	0.440136	0	6.79258	7.25564	7.22563	0.967929	4796.39	67	6.25	0	0.134328358	0.478507463	0	8.838350077	108.7633167	403.1526407	0.032978918	1.504300898	0.405833271	0.00062974
ALFFIVE_4_Co_i	1.804736629	4000	0.021397383	0.028529844	0.00356623	0.004457788	0	0	0	0	0	0	1745.18	0	0.101004	0	0.417285	0	6.15704	6.69475	6.68042	0.955606	4486.53	67	6.25	0	0.134328358	0.478507463	0	8.724293931	106.844734	401.234058	0.032553336	1.497142007	0.398674381	0.000584267
ALFFIVE_4_Co_i	0.586453127	1000	0.021397383	0.028529844	0.00356623	0.004457788	0	0	0	0	0	0	1745.18	0	0.101004	0	0.417285	0	6.15704	6.69475	6.68042	0.955606	4486.53	67	6.25	0	0.134328358	0.478507463	0	8.724293931	106.844734	401.234058	0.032553336	1.497142007	0.398674381	0.000584267
ALFFIVE_4_Co_i	0.02642364	40	0.021397383	0.028529844	0.00356623	0.004457788	0	0	0	0	0	0	1745.18	0	0.101004	0	0.417285	0	6.15704	6.69475	6.68042	0.955606	4486.53	67	6.25	0	0.134328358	0.478507463	0	8.724293931	106.844734	401.234058	0.032553336	1.497142007	0.398674381	0.000584267
ALFFIVE_4_Cu_i	1.852394848	4000	0.021094358	0.02812581	0.003515726	0.004394658	0	0	0	0.000878932	0	0	1789.81	0	0.105227	0	0.427505	0	6.28104	6.76615	6.7543	0.948807	4550.98	67	6.25	0	0.134328358	0.478507463	0	9.004497697	107.7264236	402.1157476	0.033598872	1.500431894	0.401964267	0.000712438
ALFFIVE_4_Cu_i	0.617035467	1000	0.021094358	0.02812581	0.003515726	0.004394658	0	0	0	0.000878932	0	0	1789.81	0	0.105227	0	0.427505	0	6.28104	6.76615	6.7543	0.948807	4550.98	67	6.25	0	0.134328358	0.478507463	0	9.004497697	107.7264236	402.1157476	0.033598872	1.500431894	0.401964267	0.000712438
ALFFIVE_4_Cu_i	0.02609603	40	0.021094358	0.02812581	0.003515726	0.004394658	0	0	0	0.000878932	0	0	1789.81	0	0.105227	0	0.427505	0	6.28104	6.76615	6.7543	0.948807	4550.98	67	6.25	0	0.134328358	0.478507463	0	9.004497697	107.7264236	402.1157476	0.033598872	1.500431894	0.401964267	0.000712438
ALFFIVE_4_Fe_i	1.221324989	4000	0.019597596	0.026130128	0.003266266	0.004082833	0	0	0	0	0	0	2147.6	1.74679	0.135286	0	0.501216	0	6.7445	7.10062	7.0963	0.871041	4898.56	67	6.25	0	0.134328358	0.478507463	0	7.622966034	106.9949273	401.3842513	0.028443903	1.49770243	0.399234803	0.000351796
ALFFIVE_4_Fe_i	0.339810315	1000	0.019597596	0.026130128	0.003266266	0.004082833	0	0	0	0	0	0	2147.6	1.74679	0.135286	0	0.501216	0	6.7445	7.10062	7.0963	0.871041	4898.56	67	6.25	0	0.134328358	0.478507463	0	7.622966034	106.9949273	401.3842513	0.028443903	1.49770243	0.399234803	0.000351796
ALFFIVE_4_Fe_i	0.014083883	40	0.019597596	0.026130128	0.003266266	0.004082833	0	0	0	0	0	0	2147.6	1.74679	0.135286	0	0.501216	0	6.7445	7.10062	7.0963	0.871041	4898.56	67	6.25	0	0.134328358	0.478507463	0	7.622966034	106.9949273	401.3842513	0.028443903	1.49770243	0.399234803	0.000351796
ALFFIVE_4_Ni_i	1.649113116	4000	0.021205394	0.028273859	0.003534232	0.00441779	0	0	0	0	0	0	1728.51	0	0.103224	0	0.423121	0	6.43316	6.91683	6.90487	0.94668	4527.15	67	6.25	0	0.134328358	0.478507463	0	8.613660621	106.2042575	400.5935815	0.032140525	1.49475217	0.396284543	0.0005489
ALFFIVE_4_Ni_i	0.498835715	1000	0.021205394	0.028273859	0.003534232	0.00441779	0	0	0	0	0	0	1728.51	0	0.103224	0	0.423121	0	6.43316	6.91683	6.90487	0.94668	4527.15	67	6.25	0	0.134328358	0.478507463	0	8.613660621	106.2042575	400.5935815	0.032140525	1.49475217	0.396284543	0.0005489
ALFFIVE_4_Ni_i	0.023267524	40	0.021205394	0.028273859	0.003534232	0.00441779	0	0	0	0	0	0	1728.51	0	0.103224	0	0.423121	0	6.43316	6.91683	6.90487	0.94668	4527.15	67	6.25	0	0.134328358	0.478507463	0	8.613660621	106.2042575	400.5935815	0.032140525	1.49475217	0.396284543	0.0005489
ALFFIVE_4_Zn_i	1.685121018	4000	0.020905058	0.027873411	0.003484176	0.00435522	0	0	0	0	0.000871044	0	1768.54	0	0.106007	0	0.43268	0	6.49223	6.95959	6.94165	0.94296	4592.19	67	6.25	0	0.134328358	0.478507463	0	8.706536511	108.1268307	402.5161547	0.032487077	1.50192595	0.403458323	0.000577334
ALFFIVE_4_Zn_i	0.538652455	1000	0.020905058	0.027873411	0.003484176	0.00435522	0	0	0	0	0.000871044	0	1768.54	0	0.106007	0	0.43268	0	6.49223	6.95959	6.94165	0.94296	4592.19	67	6.25	0	0.134328358	0.478507463	0	8.706536511	108.1268307	402.5161547	0.032487077	1.50192595	0.403458323	0.000577334
ALFFIVE_4_Zn_i	0.024156362	40	0.020905058	0.027873411	0.003484176	0.00435522	0	0	0	0	0.000871044	0	1768.54	0	0.106007	0	0.43268	0	6.49223	6.95959	6.94165	0.94296	4592.19	67	6.25	0	0.134328358	0.478507463	0	8.706536511	108.1268307	402.5161547	0.032487077	1.50192595	0.403458323	0.000577334
ALFFIVE_5_Cd_i	0.588011481	4000	0.019316818	0.026560625	0.002414602	0.003018253	0	0	0	0	0	0	2155.21	0	0.160646	0	0.541713	0	5.28977	6.36525	6.36454	0.853182	6626.35	99	4.545454545	0	0.103448276	0.368505747	0	8.657772503	134.0344191	516.3011532	0.024878657	1.483624004	0.385156377	0.000147795
ALFFIVE_5_Cd_i	0.154718094	1000	0.019316818	0.026560625	0.002414602	0.003018253	0	0	0	0	0	0	2155.21	0	0.160646	0	0.541713	0	5.28977	6.36525	6.36454	0.853182	6626.35	99	4.545454545	0	0.103448276	0.368505747	0	8.657772503	134.0344191	516.3011532	0.024878657	1.483624004	0.385156377	0.000147795
ALFFIVE_5_Cd_i	0.006177621	40	0.019316818	0.026560625	0.002414602	0.003018253	0	0	0	0	0	0	2155.21	0	0.160646	0	0.541713	0	5.28977	6.36525	6.36454	0.853182	6626.35	99	4.545454545	0	0.103448276	0.368505747	0	8.657772503	134.0344191	516.3011532	0.024878657	1.483624004	0.385156377	0.000147795
ALFFIVE_5_Co_i	1.098306026	4000	0.021113785	0.029031455	0.002639223	0.003299029	0	0	0	0	0	0	2010.07	0	0.1298	0	0.494967	0	4.81241	5.95556	5.95067	0.873957	6062.39	99	4.545454545	0	0.103448276	0.368505747	0	8.099504962	131.5514936	513.8182278	0.02327444	1.47648916	0.378021533	0.000287821
ALFFIVE_5_Co_i	0.289774465	1000	0.021113785	0.029031455	0.002639223	0.003299029	0	0	0	0	0	0	2010.07	0	0.1298	0	0.494967	0	4.81241	5.95556	5.95067	0.873957	6062.39	99	4.545454545	0	0.103448276	0.368505747	0	8.099504962	131.5514936	513.8182278	0.02327444	1.47648916	0.378021533	0.000287821
ALFFIVE_5_Co_i	0.012630629	40	0.021113785	0.029031455	0.002639223	0.003299029	0	0	0	0	0	0	2010.07	0	0.1298	0	0.494967	0	4.81241	5.95556	5.95067	0.873957	6062.39	99	4.545454545	0	0.103448276	0.368505747	0	8.099504962	131.5514936	513.8182278	0.02327444	1.47648916	0.378021533	0.000287821
ALFFIVE_5_Cu_i	1.021591391	4000	0.020888922	0.028722267	0.002611115	0.003263894	0	0	0	0.000652779	0	0	2027.3	0	0.133985	0	0.500868	0	4.89479	6.00564	6.00555	0.86965	6127.65	99	4.545454545	0	0.103448276	0.368505747	0	8.321389883	133.261757	515.5284911	0.02391204	1.48140371	0.382936083	0.000271175
ALFFIVE_5_Cu_i	0.272574034	1000	0.020888922	0.028722267	0.002611115	0.003263894	0	0	0	0.000652779	0	0	2027.3	0	0.133985	0	0.500868	0	4.89479	6.00564	6.00555	0.86965	6127.65	99	4.545454545	0	0.103448276	0.368505747	0	8.321389883	133.261757	515.5284911	0.02391204	1.48140371	0.382936083	0.000271175
ALFFIVE_5_Cu_i	0.011408352	40	0.020888922	0.028722267	0.002611115	0.003263894	0	0	0	0.000652779	0	0	2027.3	0	0.133985	0	0.500868	0	4.89479	6.00564	6.00555	0.86965	6127.65	99	4.545454545	0	0.103448276	0.368505747	0	8.321389883	133.261757	515.5284911	0.02391204	1.48140371	0.382936083	0.000271175
ALFFIVE_5_Fe_i	1.014416996	4000	0.02152733	0.029600079	0.002690916	0.003363645	0	0	0	0	0	0	1923.21	0	0.125053	0	0.477905	0	4.83027	5.9023	5.89941	0.887624	5945.93	99	4.545454545	0	0.103448276	0.368505747	0	7.853925182	133.3764787	515.6432129	0.022568751	1.48173337	0.383265743	0.000268913
ALFFIVE_5_Fe_i	0.263400459	1000	0.02152733	0.029600079	0.002690916	0.003363645	0	0	0	0	0	0	1923.21	0	0.125053	0	0.477905	0	4.83027	5.9023	5.89941	0.887624	5945.93	99	4.545454545	0	0.103448276	0.368505747	0	7.853925182	133.3764787	515.6432129	0.022568751	1.48173337	0.383265743	0.000268913
ALFFIVE_5_Fe_i	0.011445527	40	0.02152733	0.029600079	0.002690916	0.003363645	0	0	0	0	0	0	1923.21	0	0.125053	0	0.477905	0	4.83027	5.9023	5.89941	0.887624	5945.93	99	4.545454545	0	0.103448276	0.368505747	0	7.853925182	133.3764787	515.6432129	0.022568751	1.48173337	0.383265743	0.000268913
ALFFIVE_5_Ni_i	0.948318856	4000	0.021285795	0.029267968	0.002660724	0.003325905	0	0	0	0	0	0	1943.92	0	0.129744	0	0.485166	0	4.92772	5.96451	5.96388	0.880812	6013.4	99	4.545454545	0	0.103448276	0.368505747	0	8.114896693	132.9801512	515.2468853	0.023318669	1.480594498	0.382126871	0.000250076
ALFFIVE_5_Ni_i	0.250116867	1000	0.021285795	0.029267968	0.002660724	0.003325905	0	0	0	0	0	0	1943.92	0	0.129744	0	0.485166	0	4.92772	5.96451	5.96388	0.880812	6013.4	99	4.545454545	0	0.103448276	0.368505747	0	8.114896693	132.9801512	515.2468853	0.023318669	1.480594498	0.382126871	0.000250076
ALFFIVE_5_Ni_i	0.01050652	40	0.021285795	0.029267968	0.002660724	0.003325905	0	0	0	0	0	0	1943.92	0	0.129744	0	0.485166	0	4.92772	5.96451	5.96388	0.880812	6013.4	99	4.545454545	0	0.103448276	0.368505747	0	8.114896693	132.9801512	515.2468853	0.023318669	1.480594498	0.382126871	0.000250076
ALFFIVE_5_Zn_i	0.862851665	4000	0.020798635	0.028598123	0.002599829	0.003249787	0	0	0	0	0.000649957	0	2007.08	0	0.138268	0	0.501244	0	5.02482	6.06924	6.06924	0.86788	6154.25	99	4.545454545	0	0.103448276	0.368505747	0	8.310174451	132.8954267	515.1621608	0.023879812	1.480351037	0.38188341	0.000222511
ALFFIVE_5_Zn_i	0.220209255	1000	0.020798635	0.028598123	0.002599829	0.003249787	0	0	0	0	0.000649957	0	2007.08	0	0.138268	0	0.501244	0	5.02482	6.06924	6.06924	0.86788	6154.25	99	4.545454545	0	0.103448276	0.368505747	0	8.310174451	132.8954267	515.1621608	0.023879812	1.480351037	0.38188341	0.000222511
ALFFIVE_5_Zn_i	0.009237793	40	0.020798635	0.028598123	0.002599829	0.003249787	0	0	0	0	0.000649957	0	2007.08	0	0.138268	0	0.501244	0	5.02482	6.06924	6.06924	0.86788	6154.25	99	4.545454545	0	0.103448276	0.368505747	0	8.310174451	132.8954267	515.1621608	0.023879812	1.480351037	0.38188341	0.000222511
ALFFIVE_6_Cd_i	1.187050228	4000	0.021280679	0.03040097	0.003040097	0.003800121	0	0	0	0	0	0	1461.25	0	0.0726842	0	0.367149	0	4.39557	5.10964	5.10963	1.00847	5262.99	91	5	0	0.113924051	0.405822785	0	9.044307149	124.6358868	471.7516568	0.028621225	1.49288499	0.394417363	0.00031218
ALFFIVE_6_Cd_i	0.310764905	1000	0.021280679	0.03040097	0.003040097	0.003800121	0	0	0	0	0	0	1461.25	0	0.0726842	0	0.367149	0	4.39557	5.10964	5.10963	1.00847	5262.99	91	5	0	0.113924051	0.405822785	0	9.044307149	124.6358868	471.7516568	0.028621225	1.49288499	0.394417363	0.00031218
ALFFIVE_6_Cd_i	0.013692936	40	0.021280679	0.03040097	0.003040097	0.003800121	0	0	0	0	0	0	1461.25	0	0.0726842	0	0.367149	0	4.39557	5.10964	5.10963	1.00847	5262.99	91	5	0	0.113924051	0.405822785	0	9.044307149	124.6358868	471.7516568	0.028621225	1.49288499	0.394417363	0.00031218
ALFFIVE_6_Co_i	1.700789371	4000	0.02368065	0.033829499	0.00338295	0.004228687	0	0	0	0	0	0	1237.6	0	0.0466239	0	0.313207	0	3.88952	4.66809	4.63844	1.0471	4729.6	91	5	0	0.113924051	0.405822785	0	8.396454565	122.1078967	469.2236668	0.026571059	1.484885022	0.386417395	0.000457305
ALFFIVE_6_Co_i	0.465930958	1000	0.02368065	0.033829499	0.00338295	0.004228687	0	0	0	0	0	0	1237.6	0	0.0466239	0	0.313207	0	3.88952	4.66809	4.63844	1.0471	4729.6	91	5	0	0.113924051	0.405822785	0	8.396454565	122.1078967	469.2236668	0.026571059	1.484885022	0.386417395	0.000457305
ALFFIVE_6_Co_i	0.019122272	40	0.02368065	0.033829499	0.00338295	0.004228687	0	0	0	0	0	0	1237.6	0	0.0466239	0	0.313207	0	3.88952	4.66809	4.63844	1.0471	4729.6	91	5	0	0.113924051	0.405822785	0	8.396454565	122.1078967	469.2236668	0.026571059	1.484885022	0.386417395	0.000457305
ALFFIVE_6_Cu_i	1.550935616	4000	0.023147143	0.033067348	0.003306735	0.004133418	0	0	0	0.000826684	0	0	1326.41	0	0.0555036	0	0.333119	0	3.97293	4.85033	4.84705	1.02984	4838.61	91	5	0	0.113924051	0.405822785	0	8.439231416	123.6002137	470.7159837	0.026706429	1.489607544	0.391139917	0.000408919
ALFFIVE_6_Cu_i	0.414548808	1000	0.023147143	0.033067348	0.003306735	0.004133418	0	0	0	0.000826684	0	0	1326.41	0	0.0555036	0	0.333119	0	3.97293	4.85033	4.84705	1.02984	4838.61	91	5	0	0.113924051	0.405822785	0	8.439231416	123.6002137	470.7159837	0.026706429	1.489607544	0.391139917	0.000408919
ALFFIVE_6_Cu_i	0.017615308	40	0.023147143	0.033067348	0.003306735	0.004133418	0	0	0	0.000826684	0	0	1326.41	0	0.0555036	0	0.333119	0	3.97293	4.85033	4.84705	1.02984	4838.61	91	5	0	0.113924051	0.405822785	0	8.439231416	123.6002137	470.7159837	0.026706429	1.489607544	0.391139917	0.000408919
ALFFIVE_6_Fe_i	1.439587705	4000	0.022954865	0.032792664	0.003279266	0.004099083	0	0	0	0	0	0	1345.27	0	0.0595565	0	0.339076	0	4.23637	4.86641	4.86639	1.01081	4879.14	91	5	0	0.113924051	0.405822785	0	8.504138579	122.1302525	469.2460225	0.026911831	1.484955768	0.386488141	0.000377504
ALFFIVE_6_Fe_i	0.387750305	1000	0.022954865	0.032792664	0.003279266	0.004099083	0	0	0	0	0	0	1345.27	0	0.0595565	0	0.339076	0	4.23637	4.86641	4.86639	1.01081	4879.14	91	5	0	0.113924051	0.405822785	0	8.504138579	122.1302525	469.2460225	0.026911831	1.484955768	0.386488141	0.000377504
ALFFIVE_6_Fe_i	0.015897144	40	0.022954865	0.032792664	0.003279266	0.004099083	0	0	0	0	0	0	1345.27	0	0.0595565	0	0.339076	0	4.23637	4.86641	4.86639	1.01081	4879.14	91	5	0	0.113924051	0.405822785	0	8.504138579	122.1302525	469.2460225	0.026911831	1.484955768	0.386488141	0.000377504
ALFFIVE_6_Ni_i	1.611924098	4000	0.023713992	0.033877132	0.003387713	0.004234641	0	0	0	0	0	0	1250.35	0	0.0505038	0	0.316131	0	4.0943	4.72342	4.72342	1.04824	4722.95	91	5	0	0.113924051	0.405822785	0	8.519108356	123.5812436	470.6970137	0.026959204	1.489547512	0.391079885	0.000425565
ALFFIVE_6_Ni_i	0.428626469	1000	0.023713992	0.033877132	0.003387713	0.004234641	0	0	0	0	0	0	1250.35	0	0.0505038	0	0.316131	0	4.0943	4.72342	4.72342	1.04824	4722.95	91	5	0	0.113924051	0.405822785	0	8.519108356	123.5812436	470.6970137	0.026959204	1.489547512	0.391079885	0.000425565
ALFFIVE_6_Ni_i	0.017970581	40	0.023713992	0.033877132	0.003387713	0.004234641	0	0	0	0	0	0	1250.35	0	0.0505038	0	0.316131	0	4.0943	4.72342	4.72342	1.04824	4722.95	91	5	0	0.113924051	0.405822785	0	8.519108356	123.5812436	470.6970137	0.026959204	1.489547512	0.391079885	0.000425565
ALFFIVE_6_Zn_i	1.557596408	4000	0.023070712	0.03295816	0.003295816	0.00411977	0	0	0	0	0.000823954	0	1313.14	0	0.0566394	0	0.330507	0	4.16524	4.82333	4.82332	1.02897	4854.64	91	5	0	0.113924051	0.405822785	0	8.613202709	123.3736733	470.4894434	0.027256971	1.488890644	0.390423017	0.000410297
ALFFIVE_6_Zn_i	0.417453663	1000	0.023070712	0.03295816	0.003295816	0.00411977	0	0	0	0	0.000823954	0	1313.14	0	0.0566394	0	0.330507	0	4.16524	4.82333	4.82332	1.02897	4854.64	91	5	0	0.113924051	0.405822785	0	8.613202709	123.3736733	470.4894434	0.027256971	1.488890644	0.390423017	0.000410297
ALFFIVE_6_Zn_i	0.017207015	40	0.023070712	0.03295816	0.003295816	0.00411977	0	0	0	0	0.000823954	0	1313.14	0	0.0566394	0	0.330507	0	4.16524	4.82333	4.82332	1.02897	4854.64	91	5	0	0.113924051	0.405822785	0	8.613202709	123.3736733	470.4894434	0.027256971	1.488890644	0.390423017	0.000410297
ALFFIVE_7_Cd	0.116812519	4000	0.012446984	0.01493638	0.002489397	0.003111746	0	0	0	0	0	0	3209.22	0	0.585564	0	1.09874	0	10.60486	11.83153	11.67649	0.618856	3213.63	22	8.333333333	0	0.163636364	0.582909091	0	4.093202965	46.60405765	167.4354966	0.037210936	1.522140878	0.423673251	2.90E-05
ALFFIVE_7_Cd	0.030258189	1000	0.012446984	0.01493638	0.002489397	0.003111746	0	0	0	0	0	0	3209.22	0	0.585564	0	1.09874	0	10.60486	11.83153	11.67649	0.618856	3213.63	22	8.333333333	0	0.163636364	0.582909091	0	4.093202965	46.60405765	167.4354966	0.037210936	1.522140878	0.423673251	2.90E-05
ALFFIVE_7_Cd	0.001194512	40	0.012446984	0.01493638	0.002489397	0.003111746	0	0	0	0	0	0	3209.22	0	0.585564	0	1.09874	0	10.60486	11.83153	11.67649	0.618856	3213.63	22	8.333333333	0	0.163636364	0.582909091	0	4.093202965	46.60405765	167.4354966	0.037210936	1.522140878	0.423673251	2.90E-05
ALFFIVE_7_Co	0.122378849	4000	0.014292044	0.017150452	0.002858409	0.003573011	0	0	0	0	0	0	3125.2	0	0.493963	0	1.00233	0	9.31853	10.44759	10.39162	0.647134	2798.76	22	8.333333333	0	0.163636364	0.582909091	0	3.908888824	45.44071144	166.2721504	0.035535353	1.511565004	0.413097377	2.97E-05
ALFFIVE_7_Co	0.030683892	1000	0.014292044	0.017150452	0.002858409	0.003573011	0	0	0	0	0	0	3125.2	0	0.493963	0	1.00233	0	9.31853	10.44759	10.39162	0.647134	2798.76	22	8.333333333	0	0.163636364	0.582909091	0	3.908888824	45.44071144	166.2721504	0.035535353	1.511565004	0.413097377	2.97E-05
ALFFIVE_7_Co	0.001284186	40	0.014292044	0.017150452	0.002858409	0.003573011	0	0	0	0	0	0	3125.2	0	0.493963	0	1.00233	0	9.31853	10.44759	10.39162	0.647134	2798.76	22	8.333333333	0	0.163636364	0.582909091	0	3.908888824	45.44071144	166.2721504	0.035535353	1.511565004	0.413097377	2.97E-05
ALFFIVE_7_Cu	0.124249421	4000	0.013904048	0.016684858	0.00278081	0.003476012	0	0	0	0.000695202	0	0	3204.98	0	0.513284	0	1.02921	0	9.4633	10.57899	10.53046	0.634892	2876.86	22	8.333333333	0	0.163636364	0.582909091	0	4.094605117	46.31096749	167.1424064	0.037223683	1.519476422	0.421008795	2.95E-05
ALFFIVE_7_Cu	0.03060226	1000	0.013904048	0.016684858	0.00278081	0.003476012	0	0	0	0.000695202	0	0	3204.98	0	0.513284	0	1.02921	0	9.4633	10.57899	10.53046	0.634892	2876.86	22	8.333333333	0	0.163636364	0.582909091	0	4.094605117	46.31096749	167.1424064	0.037223683	1.519476422	0.421008795	2.95E-05
ALFFIVE_7_Cu	0.001249154	40	0.013904048	0.016684858	0.00278081	0.003476012	0	0	0	0.000695202	0	0	3204.98	0	0.513284	0	1.02921	0	9.4633	10.57899	10.53046	0.634892	2876.86	22	8.333333333	0	0.163636364	0.582909091	0	4.094605117	46.31096749	167.1424064	0.037223683	1.519476422	0.421008795	2.95E-05
ALFFIVE_7_Fe	0.095910468	4000	0.013740274	0.016488329	0.002748055	0.003435069	0	0	0	0	0	0	3171.58	0	0.53137	0	1.04493	0	10.45693	10.85379	10.8459	0.618627	2911.15	22	8.333333333	0	0.163636364	0.582909091	0	3.944463377	46.26285576	167.0942947	0.035858758	1.519039043	0.420571416	2.32E-05
ALFFIVE_7_Fe	0.023486897	1000	0.013740274	0.016488329	0.002748055	0.003435069	0	0	0	0	0	0	3171.58	0	0.53137	0	1.04493	0	10.45693	10.85379	10.8459	0.618627	2911.15	22	8.333333333	0	0.163636364	0.582909091	0	3.944463377	46.26285576	167.0942947	0.035858758	1.519039043	0.420571416	2.32E-05
ALFFIVE_7_Fe	0.000939927	40	0.013740274	0.016488329	0.002748055	0.003435069	0	0	0	0	0	0	3171.58	0	0.53137	0	1.04493	0	10.45693	10.85379	10.8459	0.618627	2911.15	22	8.333333333	0	0.163636364	0.582909091	0	3.944463377	46.26285576	167.0942947	0.035858758	1.519039043	0.420571416	2.32E-05
ALFFIVE_7_Ni	0.102176475	4000	0.014198092	0.01703771	0.002839618	0.003549523	0	0	0	0	0	0	3058.58	0	0.49966	0	0.997328	0	10.2633	10.65828	10.65085	0.642597	2817.28	22	8.333333333	0	0.163636364	0.582909091	0	3.918428921	46.17031609	167.001755	0.035622081	1.518197773	0.419730146	2.48E-05
ALFFIVE_7_Ni	0.025326935	1000	0.014198092	0.01703771	0.002839618	0.003549523	0	0	0	0	0	0	3058.58	0	0.49966	0	0.997328	0	10.2633	10.65828	10.65085	0.642597	2817.28	22	8.333333333	0	0.163636364	0.582909091	0	3.918428921	46.17031609	167.001755	0.035622081	1.518197773	0.419730146	2.48E-05
ALFFIVE_7_Ni	0.001005369	40	0.014198092	0.01703771	0.002839618	0.003549523	0	0	0	0	0	0	3058.58	0	0.49966	0	0.997328	0	10.2633	10.65828	10.65085	0.642597	2817.28	22	8.333333333	0	0.163636364	0.582909091	0	3.918428921	46.17031609	167.001755	0.035622081	1.518197773	0.419730146	2.48E-05
ALFFIVE_7_Zn	0.106391654	4000	0.013809866	0.016571839	0.002761973	0.003452466	0	0	0	0	0.000690493	0	3123.47	0	0.517966	0	1.02234	0	10.3968	10.78995	10.78316	0.632705	2896.48	22	8.333333333	0	0.163636364	0.582909091	0	3.988120717	46.11566061	166.9470996	0.036255643	1.517700905	0.419233278	2.54E-05
ALFFIVE_7_Zn	0.026054009	1000	0.013809866	0.016571839	0.002761973	0.003452466	0	0	0	0	0.000690493	0	3123.47	0	0.517966	0	1.02234	0	10.3968	10.78995	10.78316	0.632705	2896.48	22	8.333333333	0	0.163636364	0.582909091	0	3.988120717	46.11566061	166.9470996	0.036255643	1.517700905	0.419233278	2.54E-05
ALFFIVE_7_Zn	0.000999172	40	0.013809866	0.016571839	0.002761973	0.003452466	0	0	0	0	0.000690493	0	3123.47	0	0.517966	0	1.02234	0	10.3968	10.78995	10.78316	0.632705	2896.48	22	8.333333333	0	0.163636364	0.582909091	0	3.988120717	46.11566061	166.9470996	0.036255643	1.517700905	0.419233278	2.54E-05
ALIXOJ	0.002380548	40	0.012405678	0.021089653	0	0	0	0	0	0	0	0	2184.91	0	0.204116	0	0.509066	0	5.01976	7.8603	7.84665	0.979833	3224.33	49	11.76470588	4.5	0.236842105	0.814736842	0	1.948622178	74.78618501	241.7532643	0.012819883	1.590482002	0.492014375	5.76E-05
ALIXOJ	0.059321711	1000	0.012405678	0.021089653	0	0	0	0	0	0	0	0	2184.91	0	0.204116	0	0.509066	0	5.01976	7.8603	7.84665	0.979833	3224.33	49	11.76470588	4.5	0.236842105	0.814736842	0	1.948622178	74.78618501	241.7532643	0.012819883	1.590482002	0.492014375	5.76E-05
ALIXOJ	0.241661766	4000	0.012405678	0.021089653	0	0	0	0	0	0	0	0	2184.91	0	0.204116	0	0.509066	0	5.01976	7.8603	7.84665	0.979833	3224.33	49	11.76470588	4.5	0.236842105	0.814736842	0	1.948622178	74.78618501	241.7532643	0.012819883	1.590482002	0.492014375	5.76E-05
ALIXUP	0.000486325	40	0.014270832	0.024260414	0	0	0	0	0	0.00428125	0	0	1213.59	0	0.0781385	0	0.248161	0	5.75596	6.37772	6.37772	1.33865	2802.92	49	17.64705882	3.333333333	0.25	0.86	0	3.259303136	82.04625934	257.8010796	0.020370645	1.611256748	0.512789121	1.18E-05
ALIXUP	0.012726083	1000	0.014270832	0.024260414	0	0	0	0	0	0.00428125	0	0	1213.59	0	0.0781385	0	0.248161	0	5.75596	6.37772	6.37772	1.33865	2802.92	49	17.64705882	3.333333333	0.25	0.86	0	3.259303136	82.04625934	257.8010796	0.020370645	1.611256748	0.512789121	1.18E-05
ALIXUP	0.050981533	4000	0.014270832	0.024260414	0	0	0	0	0	0.00428125	0	0	1213.59	0	0.0781385	0	0.248161	0	5.75596	6.37772	6.37772	1.33865	2802.92	49	17.64705882	3.333333333	0.25	0.86	0	3.259303136	82.04625934	257.8010796	0.020370645	1.611256748	0.512789121	1.18E-05
ALUJUN	1.148392345	40	0.014442623	0.028885246	0	0	0	0	0	0	0	0	0	748.859	0	0.0258335	0	0.185912	2.67152	4.85152	4.83941	1.33934	830.874	19	8.333333333	6	0.24	0.8256	0	5.137721169	29.2088183	84.13219964	0.102754423	1.682643993	0.584176366	0.0310233
ALUJUN	2.913391601	1000	0.014442623	0.028885246	0	0	0	0	0	0	0	0	0	748.859	0	0.0258335	0	0.185912	2.67152	4.85152	4.83941	1.33934	830.874	19	8.333333333	6	0.24	0.8256	0	5.137721169	29.2088183	84.13219964	0.102754423	1.682643993	0.584176366	0.0310233
ALUJUN	3.246502657	4000	0.014442623	0.028885246	0	0	0	0	0	0	0	0	0	748.859	0	0.0258335	0	0.185912	2.67152	4.85152	4.83941	1.33934	830.874	19	8.333333333	6	0.24	0.8256	0	5.137721169	29.2088183	84.13219964	0.102754423	1.682643993	0.584176366	0.0310233
ALUKAU	2.321775812	40	0.014613972	0.029227944	0	0	0	0	0	0	0	0	0	579.325	0	0.0203281	0	0.14762	2.72791	4.78682	4.78682	1.65289	821.132	19	8.333333333	6	0.24	0.8256	0	7.082135372	31.54467763	86.46805897	0.141642707	1.729361179	0.630893553	1.00007
ALUKAU	2.53283348	1000	0.014613972	0.029227944	0	0	0	0	0	0	0	0	0	579.325	0	0.0203281	0	0.14762	2.72791	4.78682	4.78682	1.65289	821.132	19	8.333333333	6	0.24	0.8256	0	7.082135372	31.54467763	86.46805897	0.141642707	1.729361179	0.630893553	1.00007
ALUKAU	2.754997233	4000	0.014613972	0.029227944	0	0	0	0	0	0	0	0	0	579.325	0	0.0203281	0	0.14762	2.72791	4.78682	4.78682	1.65289	821.132	19	8.333333333	6	0.24	0.8256	0	7.082135372	31.54467763	86.46805897	0.141642707	1.729361179	0.630893553	1.00007
ALUKIC	0.004337293	40	0.007552442	0.013216774	0.001888111	0	0	0	0	0	0	0	5025.05	0	0.699923	0	1.31306	0	6.77342	8.54387	8.53218	0.56692	6355.56	58	4.761904762	6	0.209302326	0.692093023	0.5	13.70300961	86.47544511	275.4118769	0.079668661	1.601231843	0.502764216	9.58E-05
ALUKIC	0.120740105	1000	0.007552442	0.013216774	0.001888111	0	0	0	0	0	0	0	5025.05	0	0.699923	0	1.31306	0	6.77342	8.54387	8.53218	0.56692	6355.56	58	4.761904762	6	0.209302326	0.692093023	0.5	13.70300961	86.47544511	275.4118769	0.079668661	1.601231843	0.502764216	9.58E-05
ALUKIC	0.437402199	4000	0.007552442	0.013216774	0.001888111	0	0	0	0	0	0	0	5025.05	0	0.699923	0	1.31306	0	6.77342	8.54387	8.53218	0.56692	6355.56	58	4.761904762	6	0.209302326	0.692093023	0.5	13.70300961	86.47544511	275.4118769	0.079668661	1.601231843	0.502764216	9.58E-05
ALUKOI	0.007691987	40	0.007582687	0.013269702	0.001895672	0	0	0	0	0	0	0	4892.01	0	0.679727	0	1.28427	0	6.76817	8.54787	8.54787	0.579939	6330.21	58	4.761904762	6	0.209302326	0.692093023	0.5	14.9409845	87.90682446	276.8432563	0.086866189	1.609553816	0.511086189	0.000276629
ALUKOI	0.193162845	1000	0.007582687	0.013269702	0.001895672	0	0	0	0	0	0	0	4892.01	0	0.679727	0	1.28427	0	6.76817	8.54787	8.54787	0.579939	6330.21	58	4.761904762	6	0.209302326	0.692093023	0.5	14.9409845	87.90682446	276.8432563	0.086866189	1.609553816	0.511086189	0.000276629
ALUKOI	0.570339066	4000	0.007582687	0.013269702	0.001895672	0	0	0	0	0	0	0	4892.01	0	0.679727	0	1.28427	0	6.76817	8.54787	8.54787	0.579939	6330.21	58	4.761904762	6	0.209302326	0.692093023	0.5	14.9409845	87.90682446	276.8432563	0.086866189	1.609553816	0.511086189	0.000276629
ALULAV	0.008951256	40	0.007630991	0.013354234	0.001907748	0	0	0	0	0	0	0	4836.28	0	0.664739	0	1.2584	0	6.74275	8.53005	8.53005	0.590909	6290.14	58	4.761904762	6	0.209302326	0.692093023	0.5	14.07231903	87.10702109	276.0434529	0.081815808	1.604903796	0.506436169	0.000190899
ALULAV	0.186109919	1000	0.007630991	0.013354234	0.001907748	0	0	0	0	0	0	0	4836.28	0	0.664739	0	1.2584	0	6.74275	8.53005	8.53005	0.590909	6290.14	58	4.761904762	6	0.209302326	0.692093023	0.5	14.07231903	87.10702109	276.0434529	0.081815808	1.604903796	0.506436169	0.000190899
ALULAV	0.651497027	4000	0.007630991	0.013354234	0.001907748	0	0	0	0	0	0	0	4836.28	0	0.664739	0	1.2584	0	6.74275	8.53005	8.53005	0.590909	6290.14	58	4.761904762	6	0.209302326	0.692093023	0.5	14.07231903	87.10702109	276.0434529	0.081815808	1.604903796	0.506436169	0.000190899
ALULID	0.116593134	40	0.01238339	0.021670932	0.003095847	0	0	0	0	0	0	0	2452.19	0	0.233231	0	0.580495	0	5.26932	7.81513	7.81513	0.929552	3876.16	58	4.761904762	6	0.209302326	0.692093023	0.5	15.9280848	88.88560751	277.8220393	0.092605144	1.615244415	0.516776788	0.0027746
ALULID	0.928041644	1000	0.01238339	0.021670932	0.003095847	0	0	0	0	0	0	0	2452.19	0	0.233231	0	0.580495	0	5.26932	7.81513	7.81513	0.929552	3876.16	58	4.761904762	6	0.209302326	0.692093023	0.5	15.9280848	88.88560751	277.8220393	0.092605144	1.615244415	0.516776788	0.0027746
ALULID	1.618017778	4000	0.01238339	0.021670932	0.003095847	0	0	0	0	0	0	0	2452.19	0	0.233231	0	0.580495	0	5.26932	7.81513	7.81513	0.929552	3876.16	58	4.761904762	6	0.209302326	0.692093023	0.5	15.9280848	88.88560751	277.8220393	0.092605144	1.615244415	0.516776788	0.0027746
AMAFOK	0.003542788	40	0.017411323	0.029018872	0.011607549	0	0	0	0	0.002901887	0	0	665.806	0	0.0481076	0	0.176484	0	5.64775	6.59099	6.59099	1.49249	1033.81	19	10	4	0.32	1.0368	1	0	31.48236968	113.8674417	0	1.518232556	0.419764929	8.38E-05
AMAFOK	0.088398175	1000	0.017411323	0.029018872	0.011607549	0	0	0	0	0.002901887	0	0	665.806	0	0.0481076	0	0.176484	0	5.64775	6.59099	6.59099	1.49249	1033.81	19	10	4	0.32	1.0368	1	0	31.48236968	113.8674417	0	1.518232556	0.419764929	8.38E-05
AMAFOK	0.326984458	4000	0.017411323	0.029018872	0.011607549	0	0	0	0	0.002901887	0	0	665.806	0	0.0481076	0	0.176484	0	5.64775	6.59099	6.59099	1.49249	1033.81	19	10	4	0.32	1.0368	1	0	31.48236968	113.8674417	0	1.518232556	0.419764929	8.38E-05
AMALND	3.084208056	40	0	0.017274638	0	0	0	0	0	0	0	0	0	284.975	0	0.00351829	0	0.0708989	2.65866	3.73865	3.63953	1.87591	2083.98	37	22.22222222	6	0.52173913	1.794782609	0	34.77386729	99.51757712	200.5765988	0.377976818	2.180180422	1.081712795	3.94089
AMALND	3.317150994	1000	0	0.017274638	0	0	0	0	0	0	0	0	0	284.975	0	0.00351829	0	0.0708989	2.65866	3.73865	3.63953	1.87591	2083.98	37	22.22222222	6	0.52173913	1.794782609	0	34.77386729	99.51757712	200.5765988	0.377976818	2.180180422	1.081712795	3.94089
AMALND	3.361476473	4000	0	0.017274638	0	0	0	0	0	0	0	0	0	284.975	0	0.00351829	0	0.0708989	2.65866	3.73865	3.63953	1.87591	2083.98	37	22.22222222	6	0.52173913	1.794782609	0	34.77386729	99.51757712	200.5765988	0.377976818	2.180180422	1.081712795	3.94089
AMIKOX	0.000310608	40	0.032262878	0.038715454	0.006452576	0	0.003226288	0	0	0	0	0	0	41.9818	0	0.00027261	0	0.00667893	2.69518	3.46941	3.46941	1.4673	2479.63	49	4.166666667	0	0.117647059	0.362352941	0	0	70.45988687	294.5472827	0	1.443859229	0.345391602	7.13E-06
AMIKOX	0.007514179	1000	0.032262878	0.038715454	0.006452576	0	0.003226288	0	0	0	0	0	0	41.9818	0	0.00027261	0	0.00667893	2.69518	3.46941	3.46941	1.4673	2479.63	49	4.166666667	0	0.117647059	0.362352941	0	0	70.45988687	294.5472827	0	1.443859229	0.345391602	7.13E-06
AMIKOX	0.029926135	4000	0.032262878	0.038715454	0.006452576	0	0.003226288	0	0	0	0	0	0	41.9818	0	0.00027261	0	0.00667893	2.69518	3.46941	3.46941	1.4673	2479.63	49	4.166666667	0	0.117647059	0.362352941	0	0	70.45988687	294.5472827	0	1.443859229	0.345391602	7.13E-06
AMIWID	0.032328019	40	0.005835043	0.029175217	0	0	0	0	0	0	0	0	421.231	0	0.0145895	0	0.107689	0	3.30529	4.855	4.76929	2.19335	2056.54	55	13.33333333	6	0.375	1.29	0	8.352360767	77.64388052	218.2477368	0.065252818	1.705060443	0.606592817	0.000760102
AMIWID	0.599960137	1000	0.005835043	0.029175217	0	0	0	0	0	0	0	0	421.231	0	0.0145895	0	0.107689	0	3.30529	4.855	4.76929	2.19335	2056.54	55	13.33333333	6	0.375	1.29	0	8.352360767	77.64388052	218.2477368	0.065252818	1.705060443	0.606592817	0.000760102
AMIWID	1.346260446	4000	0.005835043	0.029175217	0	0	0	0	0	0	0	0	421.231	0	0.0145895	0	0.107689	0	3.30529	4.855	4.76929	2.19335	2056.54	55	13.33333333	6	0.375	1.29	0	8.352360767	77.64388052	218.2477368	0.065252818	1.705060443	0.606592817	0.000760102
AMIWOJ	1.124881908	40	0.005802512	0.029012558	0	0	0	0	0	0	0	0	417.235	0	0.011828	0	0.0966106	0	3.36795	4.90585	4.88479	2.21508	2068.07	55	13.33333333	6	0.375	1.29	0	31.68842985	108.3376742	248.9415304	0.247565858	1.944855706	0.846388079	0.0743985
AMIWOJ	2.083348041	1000	0.005802512	0.029012558	0	0	0	0	0	0	0	0	417.235	0	0.011828	0	0.0966106	0	3.36795	4.90585	4.88479	2.21508	2068.07	55	13.33333333	6	0.375	1.29	0	31.68842985	108.3376742	248.9415304	0.247565858	1.944855706	0.846388079	0.0743985
AMIWOJ	2.409004887	4000	0.005802512	0.029012558	0	0	0	0	0	0	0	0	417.235	0	0.011828	0	0.0966106	0	3.36795	4.90585	4.88479	2.21508	2068.07	55	13.33333333	6	0.375	1.29	0	31.68842985	108.3376742	248.9415304	0.247565858	1.944855706	0.846388079	0.0743985
AMIWUP	1.132320898	40	0.00584935	0.02924675	0	0	0	0	0	0	0	0	414.802	0	0.0143506	0	0.103485	0	3.38477	4.90473	4.84007	2.24381	2051.51	55	13.33333333	6	0.375	1.29	0	34.30798072	110.8779451	251.4818014	0.268031099	1.964701573	0.866233946	0.0896896
AMIWUP	2.091604459	1000	0.00584935	0.02924675	0	0	0	0	0	0	0	0	414.802	0	0.0143506	0	0.103485	0	3.38477	4.90473	4.84007	2.24381	2051.51	55	13.33333333	6	0.375	1.29	0	34.30798072	110.8779451	251.4818014	0.268031099	1.964701573	0.866233946	0.0896896
AMIWUP	2.45221778	4000	0.00584935	0.02924675	0	0	0	0	0	0	0	0	414.802	0	0.0143506	0	0.103485	0	3.38477	4.90473	4.84007	2.24381	2051.51	55	13.33333333	6	0.375	1.29	0	34.30798072	110.8779451	251.4818014	0.268031099	1.964701573	0.866233946	0.0896896
AMIXAW	1.139580472	40	0.005899154	0.02949577	0	0	0	0	0	0	0	0	406.265	0	0.0111973	0	0.0914157	0	3.37247	4.89298	4.78022	2.28626	2034.19	55	13.33333333	6	0.375	1.29	0	34.30605375	110.9570012	251.5608574	0.268016045	1.965319199	0.866851572	0.0794425
AMIXAW	2.031943074	1000	0.005899154	0.02949577	0	0	0	0	0	0	0	0	406.265	0	0.0111973	0	0.0914157	0	3.37247	4.89298	4.78022	2.28626	2034.19	55	13.33333333	6	0.375	1.29	0	34.30605375	110.9570012	251.5608574	0.268016045	1.965319199	0.866851572	0.0794425
AMIXAW	2.344667727	4000	0.005899154	0.02949577	0	0	0	0	0	0	0	0	406.265	0	0.0111973	0	0.0914157	0	3.37247	4.89298	4.78022	2.28626	2034.19	55	13.33333333	6	0.375	1.29	0	34.30605375	110.9570012	251.5608574	0.268016045	1.965319199	0.866851572	0.0794425
AMIXEA	1.146515132	40	0.005938448	0.02969224	0	0	0	0	0	0	0	0	389.807	0	0.0100972	0	0.0944134	0	3.37465	4.88241	4.70735	2.31747	2020.73	55	13.33333333	6	0.375	1.29	0	34.36278734	111.0348996	251.6387559	0.268459276	1.96592778	0.867460153	0.105197
AMIXEA	1.999924168	1000	0.005938448	0.02969224	0	0	0	0	0	0	0	0	389.807	0	0.0100972	0	0.0944134	0	3.37465	4.88241	4.70735	2.31747	2020.73	55	13.33333333	6	0.375	1.29	0	34.36278734	111.0348996	251.6387559	0.268459276	1.96592778	0.867460153	0.105197
AMIXEA	2.302139303	4000	0.005938448	0.02969224	0	0	0	0	0	0	0	0	389.807	0	0.0100972	0	0.0944134	0	3.37465	4.88241	4.70735	2.31747	2020.73	55	13.33333333	6	0.375	1.29	0	34.36278734	111.0348996	251.6387559	0.268459276	1.96592778	0.867460153	0.105197
AMODUC	0.010439705	40	0.009315237	0.014904379	0	0	0	0	0	0	0	0	4876.18	0	0.69685	0	1.28254	0	6.70069	8.56321	8.56321	0.575734	6441.06	67	4.166666667	6	0.130434783	0.448695652	0	15.08932205	91.42528909	293.5433324	0.082007185	1.595344198	0.496876571	0.000141993
AMODUC	0.229535444	1000	0.009315237	0.014904379	0	0	0	0	0	0	0	0	4876.18	0	0.69685	0	1.28254	0	6.70069	8.56321	8.56321	0.575734	6441.06	67	4.166666667	6	0.130434783	0.448695652	0	15.08932205	91.42528909	293.5433324	0.082007185	1.595344198	0.496876571	0.000141993
AMODUC	0.744704355	4000	0.009315237	0.014904379	0	0	0	0	0	0	0	0	4876.18	0	0.69685	0	1.28254	0	6.70069	8.56321	8.56321	0.575734	6441.06	67	4.166666667	6	0.130434783	0.448695652	0	15.08932205	91.42528909	293.5433324	0.082007185	1.595344198	0.496876571	0.000141993
AMOYOR	0.025541316	40	0.031196584	0.03899573	0.002599715	0	0	0	0	0	0.001299858	0	787.634	0	0.0295797	0	0.163458	0	4.48823	4.82703	4.81464	1.16972	1538.63	36	3.333333333	4	0.098360656	0.325245902	0.5	0	45.11975816	179.1328086	0	1.46830171	0.369834083	0.000571305
AMOYOR	0.699997606	1000	0.031196584	0.03899573	0.002599715	0	0	0	0	0	0.001299858	0	787.634	0	0.0295797	0	0.163458	0	4.48823	4.82703	4.81464	1.16972	1538.63	36	3.333333333	4	0.098360656	0.325245902	0.5	0	45.11975816	179.1328086	0	1.46830171	0.369834083	0.000571305
AMOYOR	2.3890824	4000	0.031196584	0.03899573	0.002599715	0	0	0	0	0	0.001299858	0	787.634	0	0.0295797	0	0.163458	0	4.48823	4.82703	4.81464	1.16972	1538.63	36	3.333333333	4	0.098360656	0.325245902	0.5	0	45.11975816	179.1328086	0	1.46830171	0.369834083	0.000571305
AMOZAE	2.148506517	40	0.002970775	0.026736975	0.002970775	0	0	0	0	0	0	0	0	36.0464	0	0	0	0	2.76008	3.25002	3.25002	2.17334	1346.45	34	22.22222222	4	0.428571429	1.455238095	0.125	15.56815255	67.2036932	159.4749739	0.185335149	1.898511593	0.800043967	3.0209
AMOZAE	2.213820093	1000	0.002970775	0.026736975	0.002970775	0	0	0	0	0	0	0	0	36.0464	0	0	0	0	2.76008	3.25002	3.25002	2.17334	1346.45	34	22.22222222	4	0.428571429	1.455238095	0.125	15.56815255	67.2036932	159.4749739	0.185335149	1.898511593	0.800043967	3.0209
AMOZAE	2.227264131	4000	0.002970775	0.026736975	0.002970775	0	0	0	0	0	0	0	0	36.0464	0	0	0	0	2.76008	3.25002	3.25002	2.17334	1346.45	34	22.22222222	4	0.428571429	1.455238095	0.125	15.56815255	67.2036932	159.4749739	0.185335149	1.898511593	0.800043967	3.0209
ANAWIX	0.007286048	40	0.002501548	0.020012383	0	0.010006191	0	0	0	0	0	0	1116.79	0	0.0689686	0	0.248653	0	5.01969	5.45667	5.45667	1.52823	3198.02	45	12.5	5	0.473684211	1.743157895	0	15.54624449	93.12146453	260.0885438	0.102277924	1.711108841	0.612641214	0.000167497
ANAWIX	0.167595457	1000	0.002501548	0.020012383	0	0.010006191	0	0	0	0	0	0	1116.79	0	0.0689686	0	0.248653	0	5.01969	5.45667	5.45667	1.52823	3198.02	45	12.5	5	0.473684211	1.743157895	0	15.54624449	93.12146453	260.0885438	0.102277924	1.711108841	0.612641214	0.000167497
ANAWIX	0.555000531	4000	0.002501548	0.020012383	0	0.010006191	0	0	0	0	0	0	1116.79	0	0.0689686	0	0.248653	0	5.01969	5.45667	5.45667	1.52823	3198.02	45	12.5	5	0.473684211	1.743157895	0	15.54624449	93.12146453	260.0885438	0.102277924	1.711108841	0.612641214	0.000167497
ANAWOD	0.001420297	40	0.002354285	0.018834276	0	0.009417138	0	0	0	0	0	0	1192.11	0	0.105544	0	0.289516	0	6.10595	6.92762	6.92762	1.43826	5097.09	67	12.5	5	0.473684211	1.743157895	0	26.23203094	143.558732	394.0093509	0.115052767	1.728111188	0.629643561	3.25E-05
ANAWOD	0.034110197	1000	0.002354285	0.018834276	0	0.009417138	0	0	0	0	0	0	1192.11	0	0.105544	0	0.289516	0	6.10595	6.92762	6.92762	1.43826	5097.09	67	12.5	5	0.473684211	1.743157895	0	26.23203094	143.558732	394.0093509	0.115052767	1.728111188	0.629643561	3.25E-05
ANAWOD	0.136389193	4000	0.002354285	0.018834276	0	0.009417138	0	0	0	0	0	0	1192.11	0	0.105544	0	0.289516	0	6.10595	6.92762	6.92762	1.43826	5097.09	67	12.5	5	0.473684211	1.743157895	0	26.23203094	143.558732	394.0093509	0.115052767	1.728111188	0.629643561	3.25E-05
ANENEN	0.005600753	40	0.026766766	0.034414413	0	0	0	0	0	0	0	0	631.51	0	0.0338357	0	0.153238	0	4.21413	5.94024	5.92897	1.32995	1569.11	34	3.703703704	9	0.155172414	0.533793103	0	6.012294404	51.5826945	179.0049392	0.051830124	1.543146028	0.444678401	0.000127461
ANENEN	0.140166367	1000	0.026766766	0.034414413	0	0	0	0	0	0	0	0	631.51	0	0.0338357	0	0.153238	0	4.21413	5.94024	5.92897	1.32995	1569.11	34	3.703703704	9	0.155172414	0.533793103	0	6.012294404	51.5826945	179.0049392	0.051830124	1.543146028	0.444678401	0.000127461
ANENEN	0.496487652	4000	0.026766766	0.034414413	0	0	0	0	0	0	0	0	631.51	0	0.0338357	0	0.153238	0	4.21413	5.94024	5.92897	1.32995	1569.11	34	3.703703704	9	0.155172414	0.533793103	0	6.012294404	51.5826945	179.0049392	0.051830124	1.543146028	0.444678401	0.000127461
ANENIR	0.034269316	40	0.030443138	0.03424853	0	0	0	0	0	0	0	0	681.841	0	0.0458678	0	0.16738	0	4.26664	6.14773	6.14773	1.32991	1576.71	31	3.703703704	9	0.147540984	0.507540984	0	6.28825325	54.42966594	188.4427164	0.051543059	1.54461243	0.446144803	0.000820833
ANENIR	0.672045836	1000	0.030443138	0.03424853	0	0	0	0	0	0	0	0	681.841	0	0.0458678	0	0.16738	0	4.26664	6.14773	6.14773	1.32991	1576.71	31	3.703703704	9	0.147540984	0.507540984	0	6.28825325	54.42966594	188.4427164	0.051543059	1.54461243	0.446144803	0.000820833
ANENIR	1.524949484	4000	0.030443138	0.03424853	0	0	0	0	0	0	0	0	681.841	0	0.0458678	0	0.16738	0	4.26664	6.14773	6.14773	1.32991	1576.71	31	3.703703704	9	0.147540984	0.507540984	0	6.28825325	54.42966594	188.4427164	0.051543059	1.54461243	0.446144803	0.000820833
ANOMUM	0.002631631	40	0.006997631	0.020992894	0.001399526	0	0	0	0	0.001399526	0	0	3155.6	0	0.276349	0	0.71606	0	4.98369	7.28435	7.28435	0.833729	2858.11	50	6.666666667	6	0.25	0.845714286	0.166666667	0	48.39090477	171.419279	0	1.530529277	0.43206165	6.29E-05
ANOMUM	0.064497693	1000	0.006997631	0.020992894	0.001399526	0	0	0	0	0.001399526	0	0	3155.6	0	0.276349	0	0.71606	0	4.98369	7.28435	7.28435	0.833729	2858.11	50	6.666666667	6	0.25	0.845714286	0.166666667	0	48.39090477	171.419279	0	1.530529277	0.43206165	6.29E-05
ANOMUM	0.259059295	4000	0.006997631	0.020992894	0.001399526	0	0	0	0	0.001399526	0	0	3155.6	0	0.276349	0	0.71606	0	4.98369	7.28435	7.28435	0.833729	2858.11	50	6.666666667	6	0.25	0.845714286	0.166666667	0	48.39090477	171.419279	0	1.530529277	0.43206165	6.29E-05
ANONAT	0.001893148	40	0.006721446	0.020164339	0.001344289	0	0	0	0	0.001344289	0	0	3080.47	0	0.333407	0	0.756472	0	5.87925	7.79524	7.7309	0.800823	2975.55	50	6.666666667	6	0.25	0.845714286	0.166666667	0	48.40679581	171.43517	0	1.530671161	0.432203534	4.58E-05
ANONAT	0.047861026	1000	0.006721446	0.020164339	0.001344289	0	0	0	0	0.001344289	0	0	3080.47	0	0.333407	0	0.756472	0	5.87925	7.79524	7.7309	0.800823	2975.55	50	6.666666667	6	0.25	0.845714286	0.166666667	0	48.40679581	171.43517	0	1.530671161	0.432203534	4.58E-05
ANONAT	0.189093154	4000	0.006721446	0.020164339	0.001344289	0	0	0	0	0.001344289	0	0	3080.47	0	0.333407	0	0.756472	0	5.87925	7.79524	7.7309	0.800823	2975.55	50	6.666666667	6	0.25	0.845714286	0.166666667	0	48.40679581	171.43517	0	1.530671161	0.432203534	4.58E-05
ANUGIA	0.000869602	40	0.007908413	0.015816826	0	0	0	0	0	0.001129773	0	0	4214.3	0	0.786658	0	1.31098	0	6.75243	13.85027	13.85027	0.567973	5310.8	64	7.142857143	4	0.153846154	0.529230769	0	0	64.32354418	235.684494	0	1.510798038	0.412330411	2.13E-05
ANUGIA	0.022163127	1000	0.007908413	0.015816826	0	0	0	0	0	0.001129773	0	0	4214.3	0	0.786658	0	1.31098	0	6.75243	13.85027	13.85027	0.567973	5310.8	64	7.142857143	4	0.153846154	0.529230769	0	0	64.32354418	235.684494	0	1.510798038	0.412330411	2.13E-05
ANUGIA	0.088147872	4000	0.007908413	0.015816826	0	0	0	0	0	0.001129773	0	0	4214.3	0	0.786658	0	1.31098	0	6.75243	13.85027	13.85027	0.567973	5310.8	64	7.142857143	4	0.153846154	0.529230769	0	0	64.32354418	235.684494	0	1.510798038	0.412330411	2.13E-05
APARAM	0.007256752	40	0.016367307	0.027278844	0.00181859	0.005455769	0	0	0	0	0	0	1151.79	158.956	0.211092	0.00476458	0.374537	0.0387381	11.06312	12.00094	12.00094	0.965457	3299.26	53.5	3.333333333	4	0.196721311	0.716721311	0.5	0	66.53916047	267.5587362	0	1.462069597	0.36360197	0.000171141
APARAM	0.161500387	1000	0.016367307	0.027278844	0.00181859	0.005455769	0	0	0	0	0	0	1151.79	158.956	0.211092	0.00476458	0.374537	0.0387381	11.06312	12.00094	12.00094	0.965457	3299.26	53.5	3.333333333	4	0.196721311	0.716721311	0.5	0	66.53916047	267.5587362	0	1.462069597	0.36360197	0.000171141
APARAM	0.454985849	4000	0.016367307	0.027278844	0.00181859	0.005455769	0	0	0	0	0	0	1151.79	158.956	0.211092	0.00476458	0.374537	0.0387381	11.06312	12.00094	12.00094	0.965457	3299.26	53.5	3.333333333	4	0.196721311	0.716721311	0.5	0	66.53916047	267.5587362	0	1.462069597	0.36360197	0.000171141
APAZOI	0.100322341	40	0.01144932	0.024534258	0	0	0	0	0	0	0	0	2123.48	0	0.120368	0	0.407158	0	4.28228	6.38612	6.38612	1.14648	4891.12	93	6.666666667	6	0.206896552	0.711724138	0	23.9583037	132.1824435	387.0269329	0.10326855	1.668219538	0.569751912	0.00253104
APAZOI	1.636588416	1000	0.01144932	0.024534258	0	0	0	0	0	0	0	0	2123.48	0	0.120368	0	0.407158	0	4.28228	6.38612	6.38612	1.14648	4891.12	93	6.666666667	6	0.206896552	0.711724138	0	23.9583037	132.1824435	387.0269329	0.10326855	1.668219538	0.569751912	0.00253104
APAZOI	3.334105176	4000	0.01144932	0.024534258	0	0	0	0	0	0	0	0	2123.48	0	0.120368	0	0.407158	0	4.28228	6.38612	6.38612	1.14648	4891.12	93	6.666666667	6	0.206896552	0.711724138	0	23.9583037	132.1824435	387.0269329	0.10326855	1.668219538	0.569751912	0.00253104
APEBED	0.011957757	40	0.008447284	0.025341851	0	0	0	0	0	0	0.004223642	0	481.438	0	0.0141653	0	0.129667	0	3.62126	4.57066	4.55566	1.65192	1894.1	41	16.66666667	4	0.285714286	0.982857143	0	1.003589701	59.3284706	182.3568448	0.008960622	1.628186114	0.529718487	0.000262462
APEBED	0.253367496	1000	0.008447284	0.025341851	0	0	0	0	0	0	0.004223642	0	481.438	0	0.0141653	0	0.129667	0	3.62126	4.57066	4.55566	1.65192	1894.1	41	16.66666667	4	0.285714286	0.982857143	0	1.003589701	59.3284706	182.3568448	0.008960622	1.628186114	0.529718487	0.000262462
APEBED	0.785979266	4000	0.008447284	0.025341851	0	0	0	0	0	0	0.004223642	0	481.438	0	0.0141653	0	0.129667	0	3.62126	4.57066	4.55566	1.65192	1894.1	41	16.66666667	4	0.285714286	0.982857143	0	1.003589701	59.3284706	182.3568448	0.008960622	1.628186114	0.529718487	0.000262462
APEBEE	0.020509003	40	0.022567178	0.02579106	0.01289553	0	0	0	0	0	0	0	982.424	0	0.0593707	0	0.23092	0	4.06272	5.40727	5.33928	1.31041	1240.74	15	6.25	3	0.255813953	0.805581395	2.666666667	0	32.49227957	126.9604955	0	1.476284831	0.377817204	0.000466044
APEBEE	0.463412494	1000	0.022567178	0.02579106	0.01289553	0	0	0	0	0	0	0	982.424	0	0.0593707	0	0.23092	0	4.06272	5.40727	5.33928	1.31041	1240.74	15	6.25	3	0.255813953	0.805581395	2.666666667	0	32.49227957	126.9604955	0	1.476284831	0.377817204	0.000466044
APEBEE	1.526581056	4000	0.022567178	0.02579106	0.01289553	0	0	0	0	0	0	0	982.424	0	0.0593707	0	0.23092	0	4.06272	5.40727	5.33928	1.31041	1240.74	15	6.25	3	0.255813953	0.805581395	2.666666667	0	32.49227957	126.9604955	0	1.476284831	0.377817204	0.000466044
APETAS	0.255082399	40	0.014795964	0.029591927	0	0	0	0	0	0	0	0	0	194.873	0	0.00170525	0	0.050355	2.76055	3.70433	3.70433	1.99384	1351.72	31	15	4.666666667	0.29787234	1.024680851	0	1.241733511	48.17587323	151.4318301	0.013209931	1.610976916	0.51250929	0.0067188
APETAS	1.930296907	1000	0.014795964	0.029591927	0	0	0	0	0	0	0	0	0	194.873	0	0.00170525	0	0.050355	2.76055	3.70433	3.70433	1.99384	1351.72	31	15	4.666666667	0.29787234	1.024680851	0	1.241733511	48.17587323	151.4318301	0.013209931	1.610976916	0.51250929	0.0067188
APETAS	2.284055706	4000	0.014795964	0.029591927	0	0	0	0	0	0	0	0	0	194.873	0	0.00170525	0	0.050355	2.76055	3.70433	3.70433	1.99384	1351.72	31	15	4.666666667	0.29787234	1.024680851	0	1.241733511	48.17587323	151.4318301	0.013209931	1.610976916	0.51250929	0.0067188
AQALIO	0.016814111	40	0.003479078	0.013916311	0	0	0	0	0	0	0	0	0	227.226	0	0.00254541	0	0.0440901	2.83608	3.6362	3.61709	2.20004	2299.46	29	37.5	5.666666667	0.566666667	1.949333333	0	15.80123406	92.89846483	224.71458	0.13167695	1.8726215	0.774153874	0.000416931
AQALIO	0.396708881	1000	0.003479078	0.013916311	0	0	0	0	0	0	0	0	0	227.226	0	0.00254541	0	0.0440901	2.83608	3.6362	3.61709	2.20004	2299.46	29	37.5	5.666666667	0.566666667	1.949333333	0	15.80123406	92.89846483	224.71458	0.13167695	1.8726215	0.774153874	0.000416931
AQALIO	1.218638762	4000	0.003479078	0.013916311	0	0	0	0	0	0	0	0	0	227.226	0	0.00254541	0	0.0440901	2.83608	3.6362	3.61709	2.20004	2299.46	29	37.5	5.666666667	0.566666667	1.949333333	0	15.80123406	92.89846483	224.71458	0.13167695	1.8726215	0.774153874	0.000416931
AQALOU	0.241081147	40	0.003498338	0.013993353	0	0	0	0	0	0	0	0	0	217.255	0	0.00178339	0	0.0375403	2.83349	3.62112	3.59255	2.24292	2286.8	29	37.5	5.666666667	0.566666667	1.949333333	0	35.765486	120.2330362	252.0491514	0.298045717	2.100409595	1.001941968	0.00735483
AQALOU	1.639963681	1000	0.003498338	0.013993353	0	0	0	0	0	0	0	0	0	217.255	0	0.00178339	0	0.0375403	2.83349	3.62112	3.59255	2.24292	2286.8	29	37.5	5.666666667	0.566666667	1.949333333	0	35.765486	120.2330362	252.0491514	0.298045717	2.100409595	1.001941968	0.00735483
AQALOU	2.433444289	4000	0.003498338	0.013993353	0	0	0	0	0	0	0	0	0	217.255	0	0.00178339	0	0.0375403	2.83349	3.62112	3.59255	2.24292	2286.8	29	37.5	5.666666667	0.566666667	1.949333333	0	35.765486	120.2330362	252.0491514	0.298045717	2.100409595	1.001941968	0.00735483
AQETIA	0.022385826	40	0.007090941	0.021272824	0.017727353	0	0	0	0	0	0	0	0	195.306	0	0.00124533	0	0.0377749	2.58932	3.53244	3.52458	1.4454	2256.4	31	25	0	0.344827586	1.048275862	0	1.735523948	52.31291991	179.7351646	0.014961413	1.549441074	0.450973447	0.000498512
AQETIA	0.434386578	1000	0.007090941	0.021272824	0.017727353	0	0	0	0	0	0	0	0	195.306	0	0.00124533	0	0.0377749	2.58932	3.53244	3.52458	1.4454	2256.4	31	25	0	0.344827586	1.048275862	0	1.735523948	52.31291991	179.7351646	0.014961413	1.549441074	0.450973447	0.000498512
AQETIA	1.1161784	4000	0.007090941	0.021272824	0.017727353	0	0	0	0	0	0	0	0	195.306	0	0.00124533	0	0.0377749	2.58932	3.53244	3.52458	1.4454	2256.4	31	25	0	0.344827586	1.048275862	0	1.735523948	52.31291991	179.7351646	0.014961413	1.549441074	0.450973447	0.000498512
AQETUM	0.001059609	40	0	0.016837763	0.016837763	0	0	0	0	0	0	0	0	784.804	0	0.0284088	0	0.18605	2.99898	5.11237	5.10768	1.43617	1900.49	25	37.5	0	0.421052632	1.28	0	0.60465537	37.60326688	121.0868065	0.007955992	1.593247454	0.494779827	2.64E-05
AQETUM	0.027446748	1000	0	0.016837763	0.016837763	0	0	0	0	0	0	0	0	784.804	0	0.0284088	0	0.18605	2.99898	5.11237	5.10768	1.43617	1900.49	25	37.5	0	0.421052632	1.28	0	0.60465537	37.60326688	121.0868065	0.007955992	1.593247454	0.494779827	2.64E-05
AQETUM	0.108859202	4000	0	0.016837763	0.016837763	0	0	0	0	0	0	0	0	784.804	0	0.0284088	0	0.18605	2.99898	5.11237	5.10768	1.43617	1900.49	25	37.5	0	0.421052632	1.28	0	0.60465537	37.60326688	121.0868065	0.007955992	1.593247454	0.494779827	2.64E-05
AQMAND01	1.672755352	40	0.010563064	0.019013515	0	0	0	0	0	0	0	0	0	45.4978	0	0.000192084	0	0.0169034	2.86973	3.38568	3.37428	2.08242	946.695	14	22.22222222	6	0.428571429	1.474285714	0	18.55031116	57.03040406	118.5445912	0.331255556	2.116867699	1.018400073	7.73761
AQMAND01	2.127889617	1000	0.010563064	0.019013515	0	0	0	0	0	0	0	0	0	45.4978	0	0.000192084	0	0.0169034	2.86973	3.38568	3.37428	2.08242	946.695	14	22.22222222	6	0.428571429	1.474285714	0	18.55031116	57.03040406	118.5445912	0.331255556	2.116867699	1.018400073	7.73761
AQMAND01	2.240403951	4000	0.010563064	0.019013515	0	0	0	0	0	0	0	0	0	45.4978	0	0.000192084	0	0.0169034	2.86973	3.38568	3.37428	2.08242	946.695	14	22.22222222	6	0.428571429	1.474285714	0	18.55031116	57.03040406	118.5445912	0.331255556	2.116867699	1.018400073	7.73761
AQODOA	0.004808093	40	0.043162362	0.031652399	0.011509963	0	0	0	0	0	0	0	100.591	0	0.000855971	0	0.0333829	0	3.20541	3.45952	3.43624	1.86922	1390.1	11	9.090909091	3	0.2	0.642285714	1.333333333	2.08600469	54.72103671	208.5065045	0.014900033	1.489332175	0.390864548	0.000107796
AQODOA	0.104732462	1000	0.043162362	0.031652399	0.011509963	0	0	0	0	0	0	0	100.591	0	0.000855971	0	0.0333829	0	3.20541	3.45952	3.43624	1.86922	1390.1	11	9.090909091	3	0.2	0.642285714	1.333333333	2.08600469	54.72103671	208.5065045	0.014900033	1.489332175	0.390864548	0.000107796
AQODOA	0.307235547	4000	0.043162362	0.031652399	0.011509963	0	0	0	0	0	0	0	100.591	0	0.000855971	0	0.0333829	0	3.20541	3.45952	3.43624	1.86922	1390.1	11	9.090909091	3	0.2	0.642285714	1.333333333	2.08600469	54.72103671	208.5065045	0.014900033	1.489332175	0.390864548	0.000107796
AQUCOG	0.001521981	40	0.00463896	0.01855584	0	0	0	0	0	0	0	0	1365.77	0	0.272733	0	0.490453	0	10.59979	11.41407	11.41389	1.19971	3880.18	64	25	3	0.333333333	1.146666667	0	0	90.57376094	268.5255165	0	1.657564917	0.55909729	3.62E-05
AQUCOG	0.038186263	1000	0.00463896	0.01855584	0	0	0	0	0	0	0	0	1365.77	0	0.272733	0	0.490453	0	10.59979	11.41407	11.41389	1.19971	3880.18	64	25	3	0.333333333	1.146666667	0	0	90.57376094	268.5255165	0	1.657564917	0.55909729	3.62E-05
AQUCOG	0.150322963	4000	0.00463896	0.01855584	0	0	0	0	0	0	0	0	1365.77	0	0.272733	0	0.490453	0	10.59979	11.41407	11.41389	1.19971	3880.18	64	25	3	0.333333333	1.146666667	0	0	90.57376094	268.5255165	0	1.657564917	0.55909729	3.62E-05
AQUCUM	0.001539024	40	0.004635448	0.018541791	0	0	0	0	0	0	0	0	1365.74	0	0.276777	0	0.493327	0	10.7235	11.51533	11.51533	1.1988	3883.12	64	25	3	0.333333333	1.146666667	0	0	91.20718176	269.1589373	0	1.661474922	0.563007295	3.72E-05
AQUCUM	0.039155733	1000	0.004635448	0.018541791	0	0	0	0	0	0	0	0	1365.74	0	0.276777	0	0.493327	0	10.7235	11.51533	11.51533	1.1988	3883.12	64	25	3	0.333333333	1.146666667	0	0	91.20718176	269.1589373	0	1.661474922	0.563007295	3.72E-05
AQUCUM	0.155584102	4000	0.004635448	0.018541791	0	0	0	0	0	0	0	0	1365.74	0	0.276777	0	0.493327	0	10.7235	11.51533	11.51533	1.1988	3883.12	64	25	3	0.333333333	1.146666667	0	0	91.20718176	269.1589373	0	1.661474922	0.563007295	3.72E-05
AQUDAT	0.0265794	40	0.025409963	0.030854954	0.018149973	0	0	0	0	0.003629995	0	0	223.221	0	0.00434783	0	0.0561595	0	3.46729	3.97944	3.97944	1.656	2203.86	31	11.76470588	2	0.29787234	0.939574468	2.5	0	70.75449749	277.2664113	0	1.474821337	0.37635371	0.000669616
AQUDAT	0.435697303	1000	0.025409963	0.030854954	0.018149973	0	0	0	0	0.003629995	0	0	223.221	0	0.00434783	0	0.0561595	0	3.46729	3.97944	3.97944	1.656	2203.86	31	11.76470588	2	0.29787234	0.939574468	2.5	0	70.75449749	277.2664113	0	1.474821337	0.37635371	0.000669616
AQUDAT	0.850389525	4000	0.025409963	0.030854954	0.018149973	0	0	0	0	0.003629995	0	0	223.221	0	0.00434783	0	0.0561595	0	3.46729	3.97944	3.97944	1.656	2203.86	31	11.76470588	2	0.29787234	0.939574468	2.5	0	70.75449749	277.2664113	0	1.474821337	0.37635371	0.000669616
AQUDEX	0.021650612	40	0.025286391	0.030704903	0.018061708	0	0	0	0	0.003612342	0	0	234.951	0	0.00449045	0	0.0576477	0	3.48909	4.02088	4.02088	1.64794	2214.63	31	11.76470588	2	0.29787234	0.939574468	2.5	0	70.66252283	277.1744367	0	1.47433211	0.375864483	0.000536487
AQUDEX	0.367819817	1000	0.025286391	0.030704903	0.018061708	0	0	0	0	0.003612342	0	0	234.951	0	0.00449045	0	0.0576477	0	3.48909	4.02088	4.02088	1.64794	2214.63	31	11.76470588	2	0.29787234	0.939574468	2.5	0	70.66252283	277.1744367	0	1.47433211	0.375864483	0.000536487
AQUDEX	0.786858428	4000	0.025286391	0.030704903	0.018061708	0	0	0	0	0.003612342	0	0	234.951	0	0.00449045	0	0.0576477	0	3.48909	4.02088	4.02088	1.64794	2214.63	31	11.76470588	2	0.29787234	0.939574468	2.5	0	70.66252283	277.1744367	0	1.47433211	0.375864483	0.000536487
AQUDIB	0.001476797	40	0.004637896	0.018551585	0	0	0	0	0	0	0	0	1371.06	0	0.270962	0	0.488231	0	10.54479	11.3608	11.36063	1.19943	3881.07	64	25	3	0.333333333	1.146666667	0	0	90.15747694	268.1092325	0	1.654995262	0.556527635	3.55E-05
AQUDIB	0.036464126	1000	0.004637896	0.018551585	0	0	0	0	0	0	0	0	1371.06	0	0.270962	0	0.488231	0	10.54479	11.3608	11.36063	1.19943	3881.07	64	25	3	0.333333333	1.146666667	0	0	90.15747694	268.1092325	0	1.654995262	0.556527635	3.55E-05
AQUDIB	0.147449828	4000	0.004637896	0.018551585	0	0	0	0	0	0	0	0	1371.06	0	0.270962	0	0.488231	0	10.54479	11.3608	11.36063	1.19943	3881.07	64	25	3	0.333333333	1.146666667	0	0	90.15747694	268.1092325	0	1.654995262	0.556527635	3.55E-05
AQUDOH	0.016839554	40	0.025091517	0.03046827	0.017922512	0	0	0	0	0.003584502	0	0	236.342	0	0.00440302	0	0.05675	0	3.46743	4.02863	4.02863	1.63524	2231.83	31	11.76470588	2	0.29787234	0.939574468	2.5	0	70.67227806	277.1841919	0	1.474383999	0.375916373	0.000401414
AQUDOH	0.29888275	1000	0.025091517	0.03046827	0.017922512	0	0	0	0	0.003584502	0	0	236.342	0	0.00440302	0	0.05675	0	3.46743	4.02863	4.02863	1.63524	2231.83	31	11.76470588	2	0.29787234	0.939574468	2.5	0	70.67227806	277.1841919	0	1.474383999	0.375916373	0.000401414
AQUDOH	0.689263179	4000	0.025091517	0.03046827	0.017922512	0	0	0	0	0.003584502	0	0	236.342	0	0.00440302	0	0.05675	0	3.46743	4.02863	4.02863	1.63524	2231.83	31	11.76470588	2	0.29787234	0.939574468	2.5	0	70.67227806	277.1841919	0	1.474383999	0.375916373	0.000401414
ARAFEF	0.004050464	40	0.014635864	0.01829483	0.010976898	0	0	0	0	0.001829483	0	0	2426.74	0	0.321578	0	0.680637	0	8.62798	8.89536	8.89536	0.837745	2186.41	19	10	0	0.24	0.7296	0	0	32.61185093	142.4586136	0	1.424586136	0.326118509	9.64E-05
ARAFEF	0.100347959	1000	0.014635864	0.01829483	0.010976898	0	0	0	0	0.001829483	0	0	2426.74	0	0.321578	0	0.680637	0	8.62798	8.89536	8.89536	0.837745	2186.41	19	10	0	0.24	0.7296	0	0	32.61185093	142.4586136	0	1.424586136	0.326118509	9.64E-05
ARAFEF	0.388693466	4000	0.014635864	0.01829483	0.010976898	0	0	0	0	0.001829483	0	0	2426.74	0	0.321578	0	0.680637	0	8.62798	8.89536	8.89536	0.837745	2186.41	19	10	0	0.24	0.7296	0	0	32.61185093	142.4586136	0	1.424586136	0.326118509	9.64E-05
ARAFOP	0.007063885	40	0.020419623	0.025524529	0.015314717	0	0	0	0	0.002552453	0	0	1347.8	0	0.0677617	0	0.284394	0	5.04419	5.6675	5.6675	1.1688	1567.12	19	10	0	0.24	0.7296	0	0	32.6267646	142.4735273	0	1.424735273	0.326267646	0.000169246
ARAFOP	0.177040593	1000	0.020419623	0.025524529	0.015314717	0	0	0	0	0.002552453	0	0	1347.8	0	0.0677617	0	0.284394	0	5.04419	5.6675	5.6675	1.1688	1567.12	19	10	0	0.24	0.7296	0	0	32.6267646	142.4735273	0	1.424735273	0.326267646	0.000169246
ARAFOP	0.669355581	4000	0.020419623	0.025524529	0.015314717	0	0	0	0	0.002552453	0	0	1347.8	0	0.0677617	0	0.284394	0	5.04419	5.6675	5.6675	1.1688	1567.12	19	10	0	0.24	0.7296	0	0	32.6267646	142.4735273	0	1.424735273	0.326267646	0.000169246
ARAGOR	0.019848501	40	0.006274424	0.018823271	0	0	0	0	0	0.001568606	0	0	1456.88	0	0.0875228	0	0.303216	0	3.95694	5.99746	5.95774	1.15627	5100.07	81	16.66666667	4	0.285714286	0.982857143	0	15.26878696	133.6304803	379.6872288	0.068164227	1.695032271	0.596564644	0.000478556
ARAGOR	0.44510843	1000	0.006274424	0.018823271	0	0	0	0	0	0.001568606	0	0	1456.88	0	0.0875228	0	0.303216	0	3.95694	5.99746	5.95774	1.15627	5100.07	81	16.66666667	4	0.285714286	0.982857143	0	15.26878696	133.6304803	379.6872288	0.068164227	1.695032271	0.596564644	0.000478556
ARAGOR	1.506657693	4000	0.006274424	0.018823271	0	0	0	0	0	0.001568606	0	0	1456.88	0	0.0875228	0	0.303216	0	3.95694	5.99746	5.95774	1.15627	5100.07	81	16.66666667	4	0.285714286	0.982857143	0	15.26878696	133.6304803	379.6872288	0.068164227	1.695032271	0.596564644	0.000478556
ARAHIM01	1.123111977	40	0.020735327	0.020735327	0.010367663	0.012959579	0	0	0	0	0	0	0	99.5645	0	0.000659491	0	0.0256102	2.5629	3.591	3.58805	1.81958	1543.26	3	25	0.5	0.357142857	1.267857143	4	21.99097307	71.29144234	194.3198165	0.196347974	1.734998362	0.636530735	0.0561236
ARAHIM01	2.221781212	1000	0.020735327	0.020735327	0.010367663	0.012959579	0	0	0	0	0	0	0	99.5645	0	0.000659491	0	0.0256102	2.5629	3.591	3.58805	1.81958	1543.26	3	25	0.5	0.357142857	1.267857143	4	21.99097307	71.29144234	194.3198165	0.196347974	1.734998362	0.636530735	0.0561236
ARAHIM01	2.297626951	4000	0.020735327	0.020735327	0.010367663	0.012959579	0	0	0	0	0	0	0	99.5645	0	0.000659491	0	0.0256102	2.5629	3.591	3.58805	1.81958	1543.26	3	25	0.5	0.357142857	1.267857143	4	21.99097307	71.29144234	194.3198165	0.196347974	1.734998362	0.636530735	0.0561236
ARAHIM	0.945770434	40	0.020536912	0.020536912	0.010268456	0.01283557	0	0	0	0	0	0	0	109.965	0	0.000887816	0	0.0312955	2.64887	3.63807	3.63375	1.80218	1558.17	3	25	0.5	0.357142857	1.267857143	4	22.05134402	71.41566898	194.4440432	0.196887	1.736107528	0.637639902	0.04105
ARAHIM	2.185908327	1000	0.020536912	0.020536912	0.010268456	0.01283557	0	0	0	0	0	0	0	109.965	0	0.000887816	0	0.0312955	2.64887	3.63807	3.63375	1.80218	1558.17	3	25	0.5	0.357142857	1.267857143	4	22.05134402	71.41566898	194.4440432	0.196887	1.736107528	0.637639902	0.04105
ARAHIM	2.298035346	4000	0.020536912	0.020536912	0.010268456	0.01283557	0	0	0	0	0	0	0	109.965	0	0.000887816	0	0.0312955	2.64887	3.63807	3.63375	1.80218	1558.17	3	25	0.5	0.357142857	1.267857143	4	22.05134402	71.41566898	194.4440432	0.196887	1.736107528	0.637639902	0.04105
AROFAP	0.033818039	40	0.020194031	0.027766793	0	0	0	0	0	0	0	0	1448.31	0	0.0815403	0	0.311973	0	4.30595	6.18036	6.18036	1.16997	3565.41	64	6.060606061	6	0.169014085	0.581408451	0	1.61865585	87.69801527	321.6716198	0.007599323	1.510195398	0.411727771	0.000756019
AROFAP	0.703410792	1000	0.020194031	0.027766793	0	0	0	0	0	0	0	0	1448.31	0	0.0815403	0	0.311973	0	4.30595	6.18036	6.18036	1.16997	3565.41	64	6.060606061	6	0.169014085	0.581408451	0	1.61865585	87.69801527	321.6716198	0.007599323	1.510195398	0.411727771	0.000756019
AROFAP	2.042254247	4000	0.020194031	0.027766793	0	0	0	0	0	0	0	0	1448.31	0	0.0815403	0	0.311973	0	4.30595	6.18036	6.18036	1.16997	3565.41	64	6.060606061	6	0.169014085	0.581408451	0	1.61865585	87.69801527	321.6716198	0.007599323	1.510195398	0.411727771	0.000756019
AROFET	0.011047718	40	0.014777643	0.020319259	0	0	0	0	0	0	0	0	2756.46	0	0.295036	0	0.670664	0	5.15676	8.28593	8.28026	0.856166	3248.15	43	6.060606061	6	0.169014085	0.581408451	0	0.880605064	57.92004958	213.9024526	0.006201444	1.5063553	0.407887673	0.000244247
AROFET	0.222343195	1000	0.014777643	0.020319259	0	0	0	0	0	0	0	0	2756.46	0	0.295036	0	0.670664	0	5.15676	8.28593	8.28026	0.856166	3248.15	43	6.060606061	6	0.169014085	0.581408451	0	0.880605064	57.92004958	213.9024526	0.006201444	1.5063553	0.407887673	0.000244247
AROFET	0.777170608	4000	0.014777643	0.020319259	0	0	0	0	0	0	0	0	2756.46	0	0.295036	0	0.670664	0	5.15676	8.28593	8.28026	0.856166	3248.15	43	6.060606061	6	0.169014085	0.581408451	0	0.880605064	57.92004958	213.9024526	0.006201444	1.5063553	0.407887673	0.000244247
ARUYES	0.110588836	40	0.012715569	0.025431137	0	0	0	0	0	0	0	0	1056.03	0	0.0593819	0	0.229547	0	4.58095	5.37817	5.37264	1.47856	2516.6	49	12.5	4	0.235294118	0.809411765	0	3.471009568	67.99599478	217.387592	0.025522129	1.598438177	0.49997055	0.00241764
ARUYES	1.905338443	1000	0.012715569	0.025431137	0	0	0	0	0	0	0	0	1056.03	0	0.0593819	0	0.229547	0	4.58095	5.37817	5.37264	1.47856	2516.6	49	12.5	4	0.235294118	0.809411765	0	3.471009568	67.99599478	217.387592	0.025522129	1.598438177	0.49997055	0.00241764
ARUYES	3.27615269	4000	0.012715569	0.025431137	0	0	0	0	0	0	0	0	1056.03	0	0.0593819	0	0.229547	0	4.58095	5.37817	5.37264	1.47856	2516.6	49	12.5	4	0.235294118	0.809411765	0	3.471009568	67.99599478	217.387592	0.025522129	1.598438177	0.49997055	0.00241764
ASACON	0.002653577	40	0.005396454	0.026982269	0	0	0	0	0	0	0.005396454	0	628.22	0	0.0446493	0	0.148794	0	5.06845	6.40213	6.39927	1.7783	2964.91	73	20	4.5	0.391304348	1.346086957	0	1.871592987	100.7333051	302.8513485	0.010171701	1.645931242	0.547463615	6.29E-05
ASACON	0.066385795	1000	0.005396454	0.026982269	0	0	0	0	0	0	0.005396454	0	628.22	0	0.0446493	0	0.148794	0	5.06845	6.40213	6.39927	1.7783	2964.91	73	20	4.5	0.391304348	1.346086957	0	1.871592987	100.7333051	302.8513485	0.010171701	1.645931242	0.547463615	6.29E-05
ASACON	0.249591099	4000	0.005396454	0.026982269	0	0	0	0	0	0	0.005396454	0	628.22	0	0.0446493	0	0.148794	0	5.06845	6.40213	6.39927	1.7783	2964.91	73	20	4.5	0.391304348	1.346086957	0	1.871592987	100.7333051	302.8513485	0.010171701	1.645931242	0.547463615	6.29E-05
ASADAA	0.002880602	40	0.015545561	0.028264656	0.002826466	0	0	0	0	0	0	0	992.796	0	0.0554899	0	0.200526	0	4.61254	5.76705	5.76705	1.521	2830.39	57	10	4.5	0.25	0.841818182	0.222222222	0.770918286	79.45349873	272.783801	0.004380218	1.54990796	0.451440334	6.85E-05
ASADAA	0.070869668	1000	0.015545561	0.028264656	0.002826466	0	0	0	0	0	0	0	992.796	0	0.0554899	0	0.200526	0	4.61254	5.76705	5.76705	1.521	2830.39	57	10	4.5	0.25	0.841818182	0.222222222	0.770918286	79.45349873	272.783801	0.004380218	1.54990796	0.451440334	6.85E-05
ASADAA	0.277707288	4000	0.015545561	0.028264656	0.002826466	0	0	0	0	0	0	0	992.796	0	0.0554899	0	0.200526	0	4.61254	5.76705	5.76705	1.521	2830.39	57	10	4.5	0.25	0.841818182	0.222222222	0.770918286	79.45349873	272.783801	0.004380218	1.54990796	0.451440334	6.85E-05
ASALIP	7.77E-05	40	0.035257478	0.03133998	0.007834995	0	0	0	0	0	0.003917498	0	0	234.026	0	0.00546725	0	0.104278	2.56819	4.01544	4.01434	1.49984	1021.06	13	12.5	2	0.181818182	0.589090909	1	0.591648121	35.38713434	132.0522855	0.006723274	1.500594153	0.402126527	1.59E-06
ASALIP	0.001794401	1000	0.035257478	0.03133998	0.007834995	0	0	0	0	0	0.003917498	0	0	234.026	0	0.00546725	0	0.104278	2.56819	4.01544	4.01434	1.49984	1021.06	13	12.5	2	0.181818182	0.589090909	1	0.591648121	35.38713434	132.0522855	0.006723274	1.500594153	0.402126527	1.59E-06
ASALIP	0.006754755	4000	0.035257478	0.03133998	0.007834995	0	0	0	0	0	0.003917498	0	0	234.026	0	0.00546725	0	0.104278	2.56819	4.01544	4.01434	1.49984	1021.06	13	12.5	2	0.181818182	0.589090909	1	0.591648121	35.38713434	132.0522855	0.006723274	1.500594153	0.402126527	1.59E-06
ASEJOZ01	0.805378959	40	0.007902666	0.023707997	0.010536887	0	0	0	0	0	0	0	425.387	12.443	0.0115517	0	0.0876101	0	3.66327	4.14952	4.14952	1.74866	3036.95	53	16.66666667	2.666666667	0.372093023	1.205581395	1	2.108486171	83.12122707	272.0576589	0.012258641	1.581730575	0.483262948	0.0192443
ASEJOZ01	4.183269007	1000	0.007902666	0.023707997	0.010536887	0	0	0	0	0	0	0	425.387	12.443	0.0115517	0	0.0876101	0	3.66327	4.14952	4.14952	1.74866	3036.95	53	16.66666667	2.666666667	0.372093023	1.205581395	1	2.108486171	83.12122707	272.0576589	0.012258641	1.581730575	0.483262948	0.0192443
ASEJOZ	0.86923984	40	0.007938346	0.023815037	0.010584461	0	0	0	0	0	0	0	416.78	11.6005	0.0116136	0	0.0844836	0	3.6686	4.13263	4.13262	1.75655	3023.3	53	16.66666667	2.666666667	0.372093023	1.205581395	1	2.177574816	83.29024719	272.226679	0.012660319	1.58271325	0.484245623	0.0335961
ASEJOZ	4.218982078	1000	0.007938346	0.023815037	0.010584461	0	0	0	0	0	0	0	416.78	11.6005	0.0116136	0	0.0844836	0	3.6686	4.13263	4.13262	1.75655	3023.3	53	16.66666667	2.666666667	0.372093023	1.205581395	1	2.177574816	83.29024719	272.226679	0.012660319	1.58271325	0.484245623	0.0335961
ASIRUR	0.072212836	40	0.020067896	0.036791143	0	0	0	0	0	0	0	0	0	0	0	0	0	0	2.45427	3.01302	2.82444	1.66934	1195.94	33	13.63636364	3.333333333	0.212765957	0.731914894	0	3.44447346	48.53430957	151.7902665	0.036643335	1.614790069	0.516322442	0.00170218
ASIRUR	0.887357574	1000	0.020067896	0.036791143	0	0	0	0	0	0	0	0	0	0	0	0	0	0	2.45427	3.01302	2.82444	1.66934	1195.94	33	13.63636364	3.333333333	0.212765957	0.731914894	0	3.44447346	48.53430957	151.7902665	0.036643335	1.614790069	0.516322442	0.00170218
ASIRUR	1.489095166	4000	0.020067896	0.036791143	0	0	0	0	0	0	0	0	0	0	0	0	0	0	2.45427	3.01302	2.82444	1.66934	1195.94	33	13.63636364	3.333333333	0.212765957	0.731914894	0	3.44447346	48.53430957	151.7902665	0.036643335	1.614790069	0.516322442	0.00170218
ASOSUY	0.004736489	40	0.012678512	0.019017768	0	0	0	0	0	0.002113085	0	0	2828.45	0	0.230685	0	0.627641	0	4.32918	9.00116	8.99744	0.897328	5678.9	73	11.11111111	4	0.195121951	0.671219512	0	3.122486375	120.02698	390.2500162	0.012693034	1.58638218	0.487914553	0.000112686
ASOSUY	0.117038157	1000	0.012678512	0.019017768	0	0	0	0	0	0.002113085	0	0	2828.45	0	0.230685	0	0.627641	0	4.32918	9.00116	8.99744	0.897328	5678.9	73	11.11111111	4	0.195121951	0.671219512	0	3.122486375	120.02698	390.2500162	0.012693034	1.58638218	0.487914553	0.000112686
ASOSUY	0.441356978	4000	0.012678512	0.019017768	0	0	0	0	0	0.002113085	0	0	2828.45	0	0.230685	0	0.627641	0	4.32918	9.00116	8.99744	0.897328	5678.9	73	11.11111111	4	0.195121951	0.671219512	0	3.122486375	120.02698	390.2500162	0.012693034	1.58638218	0.487914553	0.000112686
ASOVEL	0.020995357	40	0.025695794	0.038543691	0	0	0	0	0	0	0	0	1023.26	0	0.0725486	0	0.243376	0	5.3133	5.72633	5.71091	1.03379	3113.35	81	3.333333333	4	0.072727273	0.250181818	0	7.117241097	89.94278372	331.6056616	0.032351096	1.507298462	0.408830835	0.000470503
ASOVEL	0.50528321	1000	0.025695794	0.038543691	0	0	0	0	0	0	0	0	1023.26	0	0.0725486	0	0.243376	0	5.3133	5.72633	5.71091	1.03379	3113.35	81	3.333333333	4	0.072727273	0.250181818	0	7.117241097	89.94278372	331.6056616	0.032351096	1.507298462	0.408830835	0.000470503
ASOVEL	1.60165457	4000	0.025695794	0.038543691	0	0	0	0	0	0	0	0	1023.26	0	0.0725486	0	0.243376	0	5.3133	5.72633	5.71091	1.03379	3113.35	81	3.333333333	4	0.072727273	0.250181818	0	7.117241097	89.94278372	331.6056616	0.032351096	1.507298462	0.408830835	0.000470503
ASUBIB	0.015457811	40	0.009870532	0.026321417	0.003290177	0	0	0	0	0	0	0	1074.62	0	0.0711299	0	0.24902	0	4.25508	6.13583	6.13583	1.52116	1823.61	38.5	8.333333333	6	0.3	1.008	0.25	4.411700214	51.18528192	161.0320446	0.044117002	1.610320446	0.511852819	0.000371302
ASUBIB	0.308286981	1000	0.009870532	0.026321417	0.003290177	0	0	0	0	0	0	0	1074.62	0	0.0711299	0	0.24902	0	4.25508	6.13583	6.13583	1.52116	1823.61	38.5	8.333333333	6	0.3	1.008	0.25	4.411700214	51.18528192	161.0320446	0.044117002	1.610320446	0.511852819	0.000371302
ASUBIB	0.97395243	4000	0.009870532	0.026321417	0.003290177	0	0	0	0	0	0	0	1074.62	0	0.0711299	0	0.24902	0	4.25508	6.13583	6.13583	1.52116	1823.61	38.5	8.333333333	6	0.3	1.008	0.25	4.411700214	51.18528192	161.0320446	0.044117002	1.610320446	0.511852819	0.000371302
ASUJIJ	0.073658301	40	0.016895154	0.02896312	0.012067967	0	0	0	0	0	0.002413593	0	0	704.932	0	0.0139483	0	0.135782	2.921	4.50727	4.49615	1.40519	3314.56	59	8.333333333	4	0.310344828	0.99862069	1.25	0	95.51808213	350.3625715	0	1.510183498	0.411715871	0.00175266
ASUJIJ	1.219996564	1000	0.016895154	0.02896312	0.012067967	0	0	0	0	0	0.002413593	0	0	704.932	0	0.0139483	0	0.135782	2.921	4.50727	4.49615	1.40519	3314.56	59	8.333333333	4	0.310344828	0.99862069	1.25	0	95.51808213	350.3625715	0	1.510183498	0.411715871	0.00175266
ASUJIJ	2.424614803	4000	0.016895154	0.02896312	0.012067967	0	0	0	0	0	0.002413593	0	0	704.932	0	0.0139483	0	0.135782	2.921	4.50727	4.49615	1.40519	3314.56	59	8.333333333	4	0.310344828	0.99862069	1.25	0	95.51808213	350.3625715	0	1.510183498	0.411715871	0.00175266
ATAFIK	0.011273859	40	0.003842164	0.01921082	0	0	0	0	0	0	0.003842164	0	1917.07	0	0.150608	0	0.425487	0	5.68721	6.38139	6.37658	1.21508	4164.32	73	20	4	0.363636364	1.250909091	0	2.970518009	103.7061285	297.0364308	0.016877943	1.687706993	0.589239366	0.000269378
ATAFIK	0.260281353	1000	0.003842164	0.01921082	0	0	0	0	0	0	0.003842164	0	1917.07	0	0.150608	0	0.425487	0	5.68721	6.38139	6.37658	1.21508	4164.32	73	20	4	0.363636364	1.250909091	0	2.970518009	103.7061285	297.0364308	0.016877943	1.687706993	0.589239366	0.000269378
ATAFIK	1.032586046	4000	0.003842164	0.01921082	0	0	0	0	0	0	0.003842164	0	1917.07	0	0.150608	0	0.425487	0	5.68721	6.38139	6.37658	1.21508	4164.32	73	20	4	0.363636364	1.250909091	0	2.970518009	103.7061285	297.0364308	0.016877943	1.687706993	0.589239366	0.000269378
ATIBAG	0.000713136	40	0.013693862	0.013693862	0	0	0	0	0	0	0	0	686.406	0	0.0268159	0	0.163807	0	3.88543	4.88713	4.88713	1.64828	1752.61	13	50	4	0.444444444	1.528888889	0	0.967780092	63.19958556	181.8340893	0.008960927	1.683648975	0.585181348	1.66E-05
ATIBAG	0.017233212	1000	0.013693862	0.013693862	0	0	0	0	0	0	0	0	686.406	0	0.0268159	0	0.163807	0	3.88543	4.88713	4.88713	1.64828	1752.61	13	50	4	0.444444444	1.528888889	0	0.967780092	63.19958556	181.8340893	0.008960927	1.683648975	0.585181348	1.66E-05
ATIBAG	0.069689093	4000	0.013693862	0.013693862	0	0	0	0	0	0	0	0	686.406	0	0.0268159	0	0.163807	0	3.88543	4.88713	4.88713	1.64828	1752.61	13	50	4	0.444444444	1.528888889	0	0.967780092	63.19958556	181.8340893	0.008960927	1.683648975	0.585181348	1.66E-05
ATIBIO	0.000292399	40	0	0.020185029	0	0	0	0	0	0	0	0	0	324.439	0	0.00554466	0	0.0761235	2.89096	4.29896	4.2942	1.7314	1783.5	37	33.33333333	4	0.5	1.72	0	2.999121331	61.36954674	166.8224389	0.031240847	1.737733739	0.639266112	7.16E-06
ATIBIO	0.007489232	1000	0	0.020185029	0	0	0	0	0	0	0	0	0	324.439	0	0.00554466	0	0.0761235	2.89096	4.29896	4.2942	1.7314	1783.5	37	33.33333333	4	0.5	1.72	0	2.999121331	61.36954674	166.8224389	0.031240847	1.737733739	0.639266112	7.16E-06
ATIBIO	0.029717741	4000	0	0.020185029	0	0	0	0	0	0	0	0	0	324.439	0	0.00554466	0	0.0761235	2.89096	4.29896	4.2942	1.7314	1783.5	37	33.33333333	4	0.5	1.72	0	2.999121331	61.36954674	166.8224389	0.031240847	1.737733739	0.639266112	7.16E-06
ATIBOU01	0.000697568	40	0.013232254	0.013232254	0	0	0	0	0	0	0	0	774.535	0	0.0326487	0	0.182456	0	4.01813	5.12784	5.09538	1.59271	1813.75	13	50	4	0.444444444	1.528888889	0	1.258616929	64.43566847	183.0701722	0.01165386	1.695094187	0.59662656	1.51E-05
ATIBOU01	0.015720119	1000	0.013232254	0.013232254	0	0	0	0	0	0	0	0	774.535	0	0.0326487	0	0.182456	0	4.01813	5.12784	5.09538	1.59271	1813.75	13	50	4	0.444444444	1.528888889	0	1.258616929	64.43566847	183.0701722	0.01165386	1.695094187	0.59662656	1.51E-05
ATIBOU01	0.064291777	4000	0.013232254	0.013232254	0	0	0	0	0	0	0	0	774.535	0	0.0326487	0	0.182456	0	4.01813	5.12784	5.09538	1.59271	1813.75	13	50	4	0.444444444	1.528888889	0	1.258616929	64.43566847	183.0701722	0.01165386	1.695094187	0.59662656	1.51E-05
ATIBOU02	0.000599369	40	0.013203862	0.013203862	0	0	0	0	0	0	0	0	781.326	0	0.0329706	0	0.176808	0	4.03284	5.13844	5.13064	1.58929	1817.65	13	50	4	0.444444444	1.528888889	0	1.252895224	64.47220081	183.1067045	0.011600882	1.695432449	0.596964822	1.48E-05
ATIBOU02	0.015512345	1000	0.013203862	0.013203862	0	0	0	0	0	0	0	0	781.326	0	0.0329706	0	0.176808	0	4.03284	5.13844	5.13064	1.58929	1817.65	13	50	4	0.444444444	1.528888889	0	1.252895224	64.47220081	183.1067045	0.011600882	1.695432449	0.596964822	1.48E-05
ATIBOU02	0.059972247	4000	0.013203862	0.013203862	0	0	0	0	0	0	0	0	781.326	0	0.0329706	0	0.176808	0	4.03284	5.13844	5.13064	1.58929	1817.65	13	50	4	0.444444444	1.528888889	0	1.252895224	64.47220081	183.1067045	0.011600882	1.695432449	0.596964822	1.48E-05
ATIBOU	0.000731698	40	0.013813586	0.013813586	0	0	0	0	0	0	0	0	683.551	0	0.026343	0	0.162749	0	3.95303	4.75824	4.75824	1.66268	1737.42	13	50	4	0.444444444	1.528888889	0	1.400352266	64.68520396	183.3197077	0.012966225	1.697404701	0.598937074	1.82E-05
ATIBOU	0.018712773	1000	0.013813586	0.013813586	0	0	0	0	0	0	0	0	683.551	0	0.026343	0	0.162749	0	3.95303	4.75824	4.75824	1.66268	1737.42	13	50	4	0.444444444	1.528888889	0	1.400352266	64.68520396	183.3197077	0.012966225	1.697404701	0.598937074	1.82E-05
ATIBOU	0.073232018	4000	0.013813586	0.013813586	0	0	0	0	0	0	0	0	683.551	0	0.026343	0	0.162749	0	3.95303	4.75824	4.75824	1.66268	1737.42	13	50	4	0.444444444	1.528888889	0	1.400352266	64.68520396	183.3197077	0.012966225	1.697404701	0.598937074	1.82E-05
ATIBUA	0.000639487	40	0.013922567	0.013922567	0	0	0	0	0	0	0	0	643.931	0	0.0243466	0	0.157298	0	3.79229	4.92972	4.92858	1.6758	1723.82	13	50	4	0.444444444	1.528888889	0	1.291985957	64.48126691	183.1157706	0.011962833	1.695516395	0.597048768	1.58E-05
ATIBUA	0.016467384	1000	0.013922567	0.013922567	0	0	0	0	0	0	0	0	643.931	0	0.0243466	0	0.157298	0	3.79229	4.92972	4.92858	1.6758	1723.82	13	50	4	0.444444444	1.528888889	0	1.291985957	64.48126691	183.1157706	0.011962833	1.695516395	0.597048768	1.58E-05
ATIBUA	0.064537273	4000	0.013922567	0.013922567	0	0	0	0	0	0	0	0	643.931	0	0.0243466	0	0.157298	0	3.79229	4.92972	4.92858	1.6758	1723.82	13	50	4	0.444444444	1.528888889	0	1.291985957	64.48126691	183.1157706	0.011962833	1.695516395	0.597048768	1.58E-05
ATICAH	0.000586795	40	0.013252493	0.013252493	0	0	0	0	0	0	0	0	771.431	0	0.0334765	0	0.182052	0	3.97372	5.2478	5.19698	1.59515	1810.98	13	50	4	0.444444444	1.528888889	0	1.505446918	64.87698811	183.5114918	0.013939323	1.69918048	0.600712853	1.32E-05
ATICAH	0.013349587	1000	0.013252493	0.013252493	0	0	0	0	0	0	0	0	771.431	0	0.0334765	0	0.182052	0	3.97372	5.2478	5.19698	1.59515	1810.98	13	50	4	0.444444444	1.528888889	0	1.505446918	64.87698811	183.5114918	0.013939323	1.69918048	0.600712853	1.32E-05
ATICAH	0.054348595	4000	0.013252493	0.013252493	0	0	0	0	0	0	0	0	771.431	0	0.0334765	0	0.182052	0	3.97372	5.2478	5.19698	1.59515	1810.98	13	50	4	0.444444444	1.528888889	0	1.505446918	64.87698811	183.5114918	0.013939323	1.69918048	0.600712853	1.32E-05
ATIRUS	1.550021133	40	0.009952848	0.023223313	0.003317616	0	0	0	0	0	0	0	220.039	8.31967	0.00634243	9.76E-05	0.0470315	0.00322	3.66445	4.46122	4.46122	2.04969	2411.37	43	14.28571429	6	0.378378378	1.28	0.166666667	40.14980163	124.6740387	287.2472474	0.271282443	1.94085978	0.842392153	6.4731
ATIRUS	3.267064566	1000	0.009952848	0.023223313	0.003317616	0	0	0	0	0	0	0	220.039	8.31967	0.00634243	9.76E-05	0.0470315	0.00322	3.66445	4.46122	4.46122	2.04969	2411.37	43	14.28571429	6	0.378378378	1.28	0.166666667	40.14980163	124.6740387	287.2472474	0.271282443	1.94085978	0.842392153	6.4731
ATIRUS	3.659789244	4000	0.009952848	0.023223313	0.003317616	0	0	0	0	0	0	0	220.039	8.31967	0.00634243	9.76E-05	0.0470315	0.00322	3.66445	4.46122	4.46122	2.04969	2411.37	43	14.28571429	6	0.378378378	1.28	0.166666667	40.14980163	124.6740387	287.2472474	0.271282443	1.94085978	0.842392153	6.4731
ATIXAE	0.227403049	40	0.013071041	0.026142082	0.00326776	0	0	0	0	0	0	0	2021.52	0	0.126809	0	0.393571	0	5.11879	6.03489	6.02804	1.08037	3672.24	70	4.166666667	6	0.195652174	0.646956522	0.5	13.75318018	92.19490484	294.3129482	0.074745544	1.599526892	0.501059265	0.00484224
ATIXAE	2.256209163	1000	0.013071041	0.026142082	0.00326776	0	0	0	0	0	0	0	2021.52	0	0.126809	0	0.393571	0	5.11879	6.03489	6.02804	1.08037	3672.24	70	4.166666667	6	0.195652174	0.646956522	0.5	13.75318018	92.19490484	294.3129482	0.074745544	1.599526892	0.501059265	0.00484224
ATIXAE	3.071750702	4000	0.013071041	0.026142082	0.00326776	0	0	0	0	0	0	0	2021.52	0	0.126809	0	0.393571	0	5.11879	6.03489	6.02804	1.08037	3672.24	70	4.166666667	6	0.195652174	0.646956522	0.5	13.75318018	92.19490484	294.3129482	0.074745544	1.599526892	0.501059265	0.00484224
ATOWIQ	0.002695894	40	0.014989905	0.018737382	0.002810607	0	0	0	0	0	0.001873738	0	2203.71	0	0.306895	0	0.655786	0	7.67222	9.5276	9.5276	0.866747	2134.77	23.5	10	4	0.224489796	0.747755102	0.375	0	44.2072143	151.8570417	0	1.54956165	0.451094023	6.34E-05
ATOWIQ	0.064558113	1000	0.014989905	0.018737382	0.002810607	0	0	0	0	0	0.001873738	0	2203.71	0	0.306895	0	0.655786	0	7.67222	9.5276	9.5276	0.866747	2134.77	23.5	10	4	0.224489796	0.747755102	0.375	0	44.2072143	151.8570417	0	1.54956165	0.451094023	6.34E-05
ATOWIQ	0.258716041	4000	0.014989905	0.018737382	0.002810607	0	0	0	0	0	0.001873738	0	2203.71	0	0.306895	0	0.655786	0	7.67222	9.5276	9.5276	0.866747	2134.77	23.5	10	4	0.224489796	0.747755102	0.375	0	44.2072143	151.8570417	0	1.54956165	0.451094023	6.34E-05
ATOWOW	0.002294563	40	0.014968239	0.018710299	0.002806545	0	0	0	0	0	0.00187103	0	2218.71	0	0.312422	0	0.659274	0	7.72172	9.59648	9.59648	0.865497	2137.86	23.5	10	4	0.224489796	0.747755102	0.375	0	44.74794871	152.3977761	0	1.555079348	0.456611722	5.84E-05
ATOWOW	0.060534837	1000	0.014968239	0.018710299	0.002806545	0	0	0	0	0	0.00187103	0	2218.71	0	0.312422	0	0.659274	0	7.72172	9.59648	9.59648	0.865497	2137.86	23.5	10	4	0.224489796	0.747755102	0.375	0	44.74794871	152.3977761	0	1.555079348	0.456611722	5.84E-05
ATOWOW	0.24199477	4000	0.014968239	0.018710299	0.002806545	0	0	0	0	0	0.00187103	0	2218.71	0	0.312422	0	0.659274	0	7.72172	9.59648	9.59648	0.865497	2137.86	23.5	10	4	0.224489796	0.747755102	0.375	0	44.74794871	152.3977761	0	1.555079348	0.456611722	5.84E-05
ATULIM	0.007614364	40	0.024449579	0.03422941	0.004889916	0	0	0	0	0	0.004889916	0	406.496	0	0.0152442	0	0.0920338	0	4.16251	4.72337	4.72337	1.75805	1636.02	35	14.28571429	3	0.235294118	0.785882353	0.333333333	0	59.27269645	208.6642937	0	1.534296277	0.43582865	0.000177996
ATULIM	0.172410157	1000	0.024449579	0.03422941	0.004889916	0	0	0	0	0	0.004889916	0	406.496	0	0.0152442	0	0.0920338	0	4.16251	4.72337	4.72337	1.75805	1636.02	35	14.28571429	3	0.235294118	0.785882353	0.333333333	0	59.27269645	208.6642937	0	1.534296277	0.43582865	0.000177996
ATULIM	0.5179136	4000	0.024449579	0.03422941	0.004889916	0	0	0	0	0	0.004889916	0	406.496	0	0.0152442	0	0.0920338	0	4.16251	4.72337	4.72337	1.75805	1636.02	35	14.28571429	3	0.235294118	0.785882353	0.333333333	0	59.27269645	208.6642937	0	1.534296277	0.43582865	0.000177996
AVAQIX01	0.02540088	40	0.017940086	0.026910129	0.004485021	0	0	0	0	0	0	0	1067.18	0	0.0368986	0	0.227416	0	3.61603	5.36267	5.3498	1.32796	3567.43	61	8.333333333	4	0.222222222	0.734814815	0.5	0	87.71343954	324.9824469	0	1.504548365	0.406080739	0.000617182
AVAQIX01	0.565169103	1000	0.017940086	0.026910129	0.004485021	0	0	0	0	0	0	0	1067.18	0	0.0368986	0	0.227416	0	3.61603	5.36267	5.3498	1.32796	3567.43	61	8.333333333	4	0.222222222	0.734814815	0.5	0	87.71343954	324.9824469	0	1.504548365	0.406080739	0.000617182
AVAQIX01	1.628018938	4000	0.017940086	0.026910129	0.004485021	0	0	0	0	0	0	0	1067.18	0	0.0368986	0	0.227416	0	3.61603	5.36267	5.3498	1.32796	3567.43	61	8.333333333	4	0.222222222	0.734814815	0.5	0	87.71343954	324.9824469	0	1.504548365	0.406080739	0.000617182
AVAQIX	0.022352346	40	0.0176579	0.02648685	0.004414475	0	0	0	0	0	0	0	1139.93	0	0.0400896	0	0.249106	0	3.64311	5.44587	5.42347	1.30707	3624.44	61	8.333333333	4	0.222222222	0.734814815	0.5	0	87.79780538	325.0668128	0	1.504938948	0.406471321	0.000536265
AVAQIX	0.501559312	1000	0.0176579	0.02648685	0.004414475	0	0	0	0	0	0	0	1139.93	0	0.0400896	0	0.249106	0	3.64311	5.44587	5.42347	1.30707	3624.44	61	8.333333333	4	0.222222222	0.734814815	0.5	0	87.79780538	325.0668128	0	1.504938948	0.406471321	0.000536265
AVAQIX	1.519802308	4000	0.0176579	0.02648685	0.004414475	0	0	0	0	0	0	0	1139.93	0	0.0400896	0	0.249106	0	3.64311	5.44587	5.42347	1.30707	3624.44	61	8.333333333	4	0.222222222	0.734814815	0.5	0	87.79780538	325.0668128	0	1.504938948	0.406471321	0.000536265
AVEHAM	0.008770331	40	0.028281209	0.039055004	0.002693449	0	0	0	0	0.001346724	0	0	641.23	0	0.0147117	0	0.119677	0	3.91315	4.51878	4.51878	1.20992	2970.17	73	3.448275862	5	0.120689655	0.40137931	0.4	0	84.61851407	339.4630035	0	1.463202601	0.364734974	0.000205893
AVEHAM	0.198118695	1000	0.028281209	0.039055004	0.002693449	0	0	0	0	0.001346724	0	0	641.23	0	0.0147117	0	0.119677	0	3.91315	4.51878	4.51878	1.20992	2970.17	73	3.448275862	5	0.120689655	0.40137931	0.4	0	84.61851407	339.4630035	0	1.463202601	0.364734974	0.000205893
AVEHAM	0.63964403	4000	0.028281209	0.039055004	0.002693449	0	0	0	0	0.001346724	0	0	641.23	0	0.0147117	0	0.119677	0	3.91315	4.51878	4.51878	1.20992	2970.17	73	3.448275862	5	0.120689655	0.40137931	0.4	0	84.61851407	339.4630035	0	1.463202601	0.364734974	0.000205893
AVEQID	0.003784233	40	0.008819703	0.019403347	0.00088197	0	0	0	0	0	0.001763941	0	2982.95	0	0.360435	0	0.780027	0	6.22752	7.54994	7.5061	0.801255	4535.3	68	9.090909091	4	0.209302326	0.710697674	0.125	0.808283488	80.30659741	269.2430292	0.004699323	1.565366449	0.466898822	9.19E-05
AVEQID	0.098222509	1000	0.008819703	0.019403347	0.00088197	0	0	0	0	0	0.001763941	0	2982.95	0	0.360435	0	0.780027	0	6.22752	7.54994	7.5061	0.801255	4535.3	68	9.090909091	4	0.209302326	0.710697674	0.125	0.808283488	80.30659741	269.2430292	0.004699323	1.565366449	0.466898822	9.19E-05
AVEQID	0.369389464	4000	0.008819703	0.019403347	0.00088197	0	0	0	0	0	0.001763941	0	2982.95	0	0.360435	0	0.780027	0	6.22752	7.54994	7.5061	0.801255	4535.3	68	9.090909091	4	0.209302326	0.710697674	0.125	0.808283488	80.30659741	269.2430292	0.004699323	1.565366449	0.466898822	9.19E-05
AVESAW	0.035824562	40	0.017173057	0.017173057	0.025759586	0	0.001717306	0	0	0	0	0	0	210.563	0	0.00314779	0	0.0397409	2.46317	4.33245	3.91304	2.03317	2329.23	4	30	0	0.41025641	1.25025641	0	0	59.032278	230.3932278	0	1.476879665	0.378412038	0.000870747
AVESAW	0.501628121	1000	0.017173057	0.017173057	0.025759586	0	0.001717306	0	0	0	0	0	0	210.563	0	0.00314779	0	0.0397409	2.46317	4.33245	3.91304	2.03317	2329.23	4	30	0	0.41025641	1.25025641	0	0	59.032278	230.3932278	0	1.476879665	0.378412038	0.000870747
AVESAW	0.951556784	4000	0.017173057	0.017173057	0.025759586	0	0.001717306	0	0	0	0	0	0	210.563	0	0.00314779	0	0.0397409	2.46317	4.33245	3.91304	2.03317	2329.23	4	30	0	0.41025641	1.25025641	0	0	59.032278	230.3932278	0	1.476879665	0.378412038	0.000870747
AVESOL	0.006217854	40	0.008980333	0.02294974	0	0	0	0	0	0	0.00199563	0	2686.9	0	0.186687	0	0.575148	0	4.27802	5.8678	5.85751	0.954537	4008.76	75	8.695652174	5	0.227272727	0.781818182	0	0.47976274	80.1539311	273.4842334	0.002725925	1.55388769	0.455420063	0.000148233
AVESOL	0.155944167	1000	0.008980333	0.02294974	0	0	0	0	0	0	0.00199563	0	2686.9	0	0.186687	0	0.575148	0	4.27802	5.8678	5.85751	0.954537	4008.76	75	8.695652174	5	0.227272727	0.781818182	0	0.47976274	80.1539311	273.4842334	0.002725925	1.55388769	0.455420063	0.000148233
AVESOL	0.616089481	4000	0.008980333	0.02294974	0	0	0	0	0	0	0.00199563	0	2686.9	0	0.186687	0	0.575148	0	4.27802	5.8678	5.85751	0.954537	4008.76	75	8.695652174	5	0.227272727	0.781818182	0	0.47976274	80.1539311	273.4842334	0.002725925	1.55388769	0.455420063	0.000148233
AVIHIY	0.006653782	40	0.007872673	0.023618018	0	0	0	0	0	0	0	0	1067.47	0	0.0972096	0	0.288791	0	6.45442	6.88379	6.88379	1.62124	1524.26	31	11.11111111	6	0.315789474	1.086315789	0	18.88008709	61.79179826	145.2753379	0.248422199	1.911517604	0.813049977	0.000152742
AVIHIY	0.158369944	1000	0.007872673	0.023618018	0	0	0	0	0	0	0	0	1067.47	0	0.0972096	0	0.288791	0	6.45442	6.88379	6.88379	1.62124	1524.26	31	11.11111111	6	0.315789474	1.086315789	0	18.88008709	61.79179826	145.2753379	0.248422199	1.911517604	0.813049977	0.000152742
AVIHIY	0.645948792	4000	0.007872673	0.023618018	0	0	0	0	0	0	0	0	1067.47	0	0.0972096	0	0.288791	0	6.45442	6.88379	6.88379	1.62124	1524.26	31	11.11111111	6	0.315789474	1.086315789	0	18.88008709	61.79179826	145.2753379	0.248422199	1.911517604	0.813049977	0.000152742
AVIHOE	0.005158458	40	0.007988337	0.023965011	0	0	0	0	0	0	0	0	1024.46	0	0.0930981	0	0.279414	0	6.45553	6.82367	6.82367	1.66276	1502.19	31	11.11111111	6	0.315789474	1.086315789	0	19.1528382	61.99955012	145.4830898	0.252011029	1.914251181	0.815783554	0.000112534
AVIHOE	0.127112466	1000	0.007988337	0.023965011	0	0	0	0	0	0	0	0	1024.46	0	0.0930981	0	0.279414	0	6.45553	6.82367	6.82367	1.66276	1502.19	31	11.11111111	6	0.315789474	1.086315789	0	19.1528382	61.99955012	145.4830898	0.252011029	1.914251181	0.815783554	0.000112534
AVIHOE	0.510266994	4000	0.007988337	0.023965011	0	0	0	0	0	0	0	0	1024.46	0	0.0930981	0	0.279414	0	6.45553	6.82367	6.82367	1.66276	1502.19	31	11.11111111	6	0.315789474	1.086315789	0	19.1528382	61.99955012	145.4830898	0.252011029	1.914251181	0.815783554	0.000112534
AVIMIC	0.001568858	40	0.024598145	0.040996908	0	0	0	0	0	0	0.002733127	0	455.406	0	0.0313432	0	0.103116	0	5.68454	5.83174	5.8285	1.51867	2927.05	85	6.666666667	5	0.166666667	0.573333333	0	1.063567009	101.338399	364.9706295	0.004431529	1.520710956	0.422243329	3.61E-05
AVIMIC	0.03846276	1000	0.024598145	0.040996908	0	0	0	0	0	0	0.002733127	0	455.406	0	0.0313432	0	0.103116	0	5.68454	5.83174	5.8285	1.51867	2927.05	85	6.666666667	5	0.166666667	0.573333333	0	1.063567009	101.338399	364.9706295	0.004431529	1.520710956	0.422243329	3.61E-05
AVIMIC	0.146721037	4000	0.024598145	0.040996908	0	0	0	0	0	0	0.002733127	0	455.406	0	0.0313432	0	0.103116	0	5.68454	5.83174	5.8285	1.51867	2927.05	85	6.666666667	5	0.166666667	0.573333333	0	1.063567009	101.338399	364.9706295	0.004431529	1.520710956	0.422243329	3.61E-05
AVIMOI	0.027607548	40	0.019860261	0.033100435	0	0	0	0	0	0	0.002206696	0	1141.79	0	0.0601881	0	0.244341	0	4.35795	5.71782	5.54123	1.22616	3625.33	85	6.666666667	5	0.166666667	0.573333333	0	1.312811049	101.4335686	365.0657991	0.005470046	1.521107496	0.422639869	0.000659233
AVIMOI	0.613048491	1000	0.019860261	0.033100435	0	0	0	0	0	0	0.002206696	0	1141.79	0	0.0601881	0	0.244341	0	4.35795	5.71782	5.54123	1.22616	3625.33	85	6.666666667	5	0.166666667	0.573333333	0	1.312811049	101.4335686	365.0657991	0.005470046	1.521107496	0.422639869	0.000659233
AVIMOI	1.965996537	4000	0.019860261	0.033100435	0	0	0	0	0	0	0.002206696	0	1141.79	0	0.0601881	0	0.244341	0	4.35795	5.71782	5.54123	1.22616	3625.33	85	6.666666667	5	0.166666667	0.573333333	0	1.312811049	101.4335686	365.0657991	0.005470046	1.521107496	0.422639869	0.000659233
AVIPAX	0.026666096	40	0.009193125	0.021450624	0.003064375	0	0	0	0	0	0	0	2047.12	0	0.190494	0	0.477272	0	5.25081	7.26399	7.26399	0.96381	3915.97	64	14.28571429	4	0.3125	1.05	0.25	14.1650046	114.1694872	325.0752716	0.073776066	1.693100373	0.594632746	0.000639308
AVIPAX	0.581173786	1000	0.009193125	0.021450624	0.003064375	0	0	0	0	0	0	0	2047.12	0	0.190494	0	0.477272	0	5.25081	7.26399	7.26399	0.96381	3915.97	64	14.28571429	4	0.3125	1.05	0.25	14.1650046	114.1694872	325.0752716	0.073776066	1.693100373	0.594632746	0.000639308
AVIPAX	1.715148328	4000	0.009193125	0.021450624	0.003064375	0	0	0	0	0	0	0	2047.12	0	0.190494	0	0.477272	0	5.25081	7.26399	7.26399	0.96381	3915.97	64	14.28571429	4	0.3125	1.05	0.25	14.1650046	114.1694872	325.0752716	0.073776066	1.693100373	0.594632746	0.000639308
AVIPOL	0.017977521	40	0.008957965	0.020901918	0.002985988	0	0	0	0	0	0	0	2094.05	0	0.16419	0	0.490014	0	5.5873	6.57451	6.57451	0.939158	2679.18	43	14.28571429	4	0.3125	1.05	0.25	10.36465874	77.19229729	217.7961535	0.080973896	1.701532449	0.603064823	0.000421313
AVIPOL	0.417024718	1000	0.008957965	0.020901918	0.002985988	0	0	0	0	0	0	0	2094.05	0	0.16419	0	0.490014	0	5.5873	6.57451	6.57451	0.939158	2679.18	43	14.28571429	4	0.3125	1.05	0.25	10.36465874	77.19229729	217.7961535	0.080973896	1.701532449	0.603064823	0.000421313
AVIPOL	1.391617795	4000	0.008957965	0.020901918	0.002985988	0	0	0	0	0	0	0	2094.05	0	0.16419	0	0.490014	0	5.5873	6.57451	6.57451	0.939158	2679.18	43	14.28571429	4	0.3125	1.05	0.25	10.36465874	77.19229729	217.7961535	0.080973896	1.701532449	0.603064823	0.000421313
AVUJIL	0.000430655	40	0.013594807	0.023790912	0	0	0	0	0	0	0	0	0	42.2681	0	9.50E-05	0	0.00645921	2.4007	3.40668	3.40668	2.10552	1176.92	21	14.28571429	7	0.35	1.204	0	16.96789818	62.53090119	150.4083113	0.212098727	1.880103892	0.781636265	1.02E-05
AVUJIL	0.010007366	1000	0.013594807	0.023790912	0	0	0	0	0	0	0	0	0	42.2681	0	9.50E-05	0	0.00645921	2.4007	3.40668	3.40668	2.10552	1176.92	21	14.28571429	7	0.35	1.204	0	16.96789818	62.53090119	150.4083113	0.212098727	1.880103892	0.781636265	1.02E-05
AVUJIL	0.046228394	4000	0.013594807	0.023790912	0	0	0	0	0	0	0	0	0	42.2681	0	9.50E-05	0	0.00645921	2.4007	3.40668	3.40668	2.10552	1176.92	21	14.28571429	7	0.35	1.204	0	16.96789818	62.53090119	150.4083113	0.212098727	1.880103892	0.781636265	1.02E-05
AVUPIR	0.010367864	40	0.036404343	0.016381954	0.005460651	0	0	0	0	0	0	0.001820217	295.806	0	0.00265517	0	0.0930639	0	3.03051	3.63524	3.59369	1.50649	1098.77	-2.5	11.11111111	9	0.266666667	0.890666667	0.333333333	20.59690626	64.60183766	163.4639241	0.228854514	1.816265823	0.717798196	0.000252141
AVUPIR	0.265909116	1000	0.036404343	0.016381954	0.005460651	0	0	0	0	0	0	0.001820217	295.806	0	0.00265517	0	0.0930639	0	3.03051	3.63524	3.59369	1.50649	1098.77	-2.5	11.11111111	9	0.266666667	0.890666667	0.333333333	20.59690626	64.60183766	163.4639241	0.228854514	1.816265823	0.717798196	0.000252141
AVUPIR	0.753751078	4000	0.036404343	0.016381954	0.005460651	0	0	0	0	0	0	0.001820217	295.806	0	0.00265517	0	0.0930639	0	3.03051	3.63524	3.59369	1.50649	1098.77	-2.5	11.11111111	9	0.266666667	0.890666667	0.333333333	20.59690626	64.60183766	163.4639241	0.228854514	1.816265823	0.717798196	0.000252141
AWASAU	0.034208296	40	0.013488488	0.020232733	0.003372122	0	0	0	0	0.004496163	0	0	477.587	0	0.0187449	0	0.098622	0	4.39635	4.69319	4.67513	2.36864	3558.59	38	27.77777778	1.2	0.1875	0.62	0.5	16.72660004	96.98267273	307.8884571	0.087117709	1.603585714	0.505118087	0.000984624
AWASAU	0.460560699	1000	0.013488488	0.020232733	0.003372122	0	0	0	0	0.004496163	0	0	477.587	0	0.0187449	0	0.098622	0	4.39635	4.69319	4.67513	2.36864	3558.59	38	27.77777778	1.2	0.1875	0.62	0.5	16.72660004	96.98267273	307.8884571	0.087117709	1.603585714	0.505118087	0.000984624
AWASAU	0.81454758	4000	0.013488488	0.020232733	0.003372122	0	0	0	0	0.004496163	0	0	477.587	0	0.0187449	0	0.098622	0	4.39635	4.69319	4.67513	2.36864	3558.59	38	27.77777778	1.2	0.1875	0.62	0.5	16.72660004	96.98267273	307.8884571	0.087117709	1.603585714	0.505118087	0.000984624
AWEJIW	0.005922541	40	0.014978927	0.028596134	0	0	0	0	0	0	0	0	1197.39	0	0.161676	0	0.362555	0	10.50387	10.88001	10.88001	1.19375	2937.46	63	7.142857143	4	0.151898734	0.522531646	0	1.32141464	68.34468611	241.9025711	0.008363384	1.531028931	0.432561304	0.000142874
AWEJIW	0.14783201	1000	0.014978927	0.028596134	0	0	0	0	0	0	0	0	1197.39	0	0.161676	0	0.362555	0	10.50387	10.88001	10.88001	1.19375	2937.46	63	7.142857143	4	0.151898734	0.522531646	0	1.32141464	68.34468611	241.9025711	0.008363384	1.531028931	0.432561304	0.000142874
AWEJIW	0.514620716	4000	0.014978927	0.028596134	0	0	0	0	0	0	0	0	1197.39	0	0.161676	0	0.362555	0	10.50387	10.88001	10.88001	1.19375	2937.46	63	7.142857143	4	0.151898734	0.522531646	0	1.32141464	68.34468611	241.9025711	0.008363384	1.531028931	0.432561304	0.000142874
AWIBAL	0.059728173	40	0.023094519	0.02519402	0.006298505	0	0	0	0	0	0	0	801.164	0	0.0300935	0	0.186603	0	4.4506	4.9496	4.9496	1.68807	952.607	12.5	8.333333333	7	0.294117647	0.976470588	0.428571429	4.589886829	39.03051649	113.7263151	0.067498336	1.67244581	0.573978184	0.001429
AWIBAL	0.909270196	1000	0.023094519	0.02519402	0.006298505	0	0	0	0	0	0	0	801.164	0	0.0300935	0	0.186603	0	4.4506	4.9496	4.9496	1.68807	952.607	12.5	8.333333333	7	0.294117647	0.976470588	0.428571429	4.589886829	39.03051649	113.7263151	0.067498336	1.67244581	0.573978184	0.001429
AWIBAL	1.915394163	4000	0.023094519	0.02519402	0.006298505	0	0	0	0	0	0	0	801.164	0	0.0300935	0	0.186603	0	4.4506	4.9496	4.9496	1.68807	952.607	12.5	8.333333333	7	0.294117647	0.976470588	0.428571429	4.589886829	39.03051649	113.7263151	0.067498336	1.67244581	0.573978184	0.001429
AWOFOI	0.551129276	40	0.006863143	0.02058943	0	0	0	0	0	0	0	0	1842.7	0	0.087182	0	0.372684	0	4.19244	5.44554	5.44554	1.31908	1748.47	31	11.11111111	6	0.315789474	1.086315789	0	14.77177488	56.21329592	139.6968356	0.194365459	1.838116257	0.739648631	0.0122381
AWOFOI	4.108315698	1000	0.006863143	0.02058943	0	0	0	0	0	0	0	0	1842.7	0	0.087182	0	0.372684	0	4.19244	5.44554	5.44554	1.31908	1748.47	31	11.11111111	6	0.315789474	1.086315789	0	14.77177488	56.21329592	139.6968356	0.194365459	1.838116257	0.739648631	0.0122381
AWOFOI	5.774185403	4000	0.006863143	0.02058943	0	0	0	0	0	0	0	0	1842.7	0	0.087182	0	0.372684	0	4.19244	5.44554	5.44554	1.31908	1748.47	31	11.11111111	6	0.315789474	1.086315789	0	14.77177488	56.21329592	139.6968356	0.194365459	1.838116257	0.739648631	0.0122381
AXAWUT	3.193654402	40	0.011362345	0.017043518	0	0	0	0	0	0	0	0	0	248.461	0	0.00325399	0	0.064646	2.50354	3.64914	3.58545	1.84389	2112.24	25	22.22222222	6	0.413793103	1.423448276	0	33.07422995	112.0729752	239.4952199	0.285122672	2.064613965	0.966146338	11.2368
AXAWUT	3.332052137	1000	0.011362345	0.017043518	0	0	0	0	0	0	0	0	0	248.461	0	0.00325399	0	0.064646	2.50354	3.64914	3.58545	1.84389	2112.24	25	22.22222222	6	0.413793103	1.423448276	0	33.07422995	112.0729752	239.4952199	0.285122672	2.064613965	0.966146338	11.2368
AXAWUT	3.354065719	4000	0.011362345	0.017043518	0	0	0	0	0	0	0	0	0	248.461	0	0.00325399	0	0.064646	2.50354	3.64914	3.58545	1.84389	2112.24	25	22.22222222	6	0.413793103	1.423448276	0	33.07422995	112.0729752	239.4952199	0.285122672	2.064613965	0.966146338	11.2368
AXUBAW	0.000778595	40	0.01713894	0.01713894	0	0	0	0	0	0	0.001904327	0	2560.88	0	0.406622	0	0.781965	0	5.52422	14.23212	14.23212	0.741721	4200.96	37	11.11111111	3.25	0.146067416	0.50247191	0	1.713919226	80.24228566	275.7695232	0.00962876	1.549266984	0.450799358	1.85E-05
AXUBAW	0.019252716	1000	0.01713894	0.01713894	0	0	0	0	0	0	0.001904327	0	2560.88	0	0.406622	0	0.781965	0	5.52422	14.23212	14.23212	0.741721	4200.96	37	11.11111111	3.25	0.146067416	0.50247191	0	1.713919226	80.24228566	275.7695232	0.00962876	1.549266984	0.450799358	1.85E-05
AXUBAW	0.076929947	4000	0.01713894	0.01713894	0	0	0	0	0	0	0.001904327	0	2560.88	0	0.406622	0	0.781965	0	5.52422	14.23212	14.23212	0.741721	4200.96	37	11.11111111	3.25	0.146067416	0.50247191	0	1.713919226	80.24228566	275.7695232	0.00962876	1.549266984	0.450799358	1.85E-05
AYAWEE	0.243320445	40	0.031996018	0.031996018	0.010665339	0	0	0	0	0	0	0	406.116	0	0.0121258	0	0.0931087	0	3.05423	4.45454	4.4425	1.38548	1125.14	16	5.555555556	4	0.208333333	0.666666667	1.5	3.663166907	41.20940589	146.6622981	0.038157989	1.527732271	0.429264645	0.00677038
AYAWEE	1.43510253	1000	0.031996018	0.031996018	0.010665339	0	0	0	0	0	0	0	406.116	0	0.0121258	0	0.0931087	0	3.05423	4.45454	4.4425	1.38548	1125.14	16	5.555555556	4	0.208333333	0.666666667	1.5	3.663166907	41.20940589	146.6622981	0.038157989	1.527732271	0.429264645	0.00677038
AYAWEE	1.864828698	4000	0.031996018	0.031996018	0.010665339	0	0	0	0	0	0	0	406.116	0	0.0121258	0	0.0931087	0	3.05423	4.45454	4.4425	1.38548	1125.14	16	5.555555556	4	0.208333333	0.666666667	1.5	3.663166907	41.20940589	146.6622981	0.038157989	1.527732271	0.429264645	0.00677038
AZAFIS	0.120959092	40	0.005063785	0.020255139	0	0	0	0.005063785	0	0	0	0	944.295	0	0.0373218	0	0.217886	0	4.01347	4.56554	4.56554	1.5219	789.923	13	12.5	4	0.352941176	1.157647059	0	3.051749575	20.18173399	57.52963331	0.08975734	1.692048038	0.593580412	0.00292553
AZAFIS	1.27664663	1000	0.005063785	0.020255139	0	0	0	0.005063785	0	0	0	0	944.295	0	0.0373218	0	0.217886	0	4.01347	4.56554	4.56554	1.5219	789.923	13	12.5	4	0.352941176	1.157647059	0	3.051749575	20.18173399	57.52963331	0.08975734	1.692048038	0.593580412	0.00292553
AZAFIS	2.167508406	4000	0.005063785	0.020255139	0	0	0	0.005063785	0	0	0	0	944.295	0	0.0373218	0	0.217886	0	4.01347	4.56554	4.56554	1.5219	789.923	13	12.5	4	0.352941176	1.157647059	0	3.051749575	20.18173399	57.52963331	0.08975734	1.692048038	0.593580412	0.00292553
AZEBUE	0.222142966	40	0.007818659	0.023455978	0	0	0	0	0	0	0	0	713.165	0	0.0382779	0	0.163011	0	4.51467	5.44142	5.44142	1.81828	3069.58	61	11.11111111	6	0.292682927	1.006829268	0	32.96400758	122.9390841	303.0877749	0.201000046	1.848096189	0.749628562	0.0071538
AZEBUE	1.242794094	1000	0.007818659	0.023455978	0	0	0	0	0	0	0	0	713.165	0	0.0382779	0	0.163011	0	4.51467	5.44142	5.44142	1.81828	3069.58	61	11.11111111	6	0.292682927	1.006829268	0	32.96400758	122.9390841	303.0877749	0.201000046	1.848096189	0.749628562	0.0071538
AZEBUE	1.777910243	4000	0.007818659	0.023455978	0	0	0	0	0	0	0	0	713.165	0	0.0382779	0	0.163011	0	4.51467	5.44142	5.44142	1.81828	3069.58	61	11.11111111	6	0.292682927	1.006829268	0	32.96400758	122.9390841	303.0877749	0.201000046	1.848096189	0.749628562	0.0071538
AZILEA	0.811514824	40	0.015138212	0.021193497	0.003027642	0	0	0	0	0	0	0	0	224.194	0	0.00369795	0	0.0454959	2.70328	4.19485	3.77349	1.78477	2642.32	35	14.28571429	5	0.3	1.012	0.2	48.81393342	134.4509995	310.2058198	0.305087084	1.938786374	0.840318747	0.029864
AZILEA	1.99929799	1000	0.015138212	0.021193497	0.003027642	0	0	0	0	0	0	0	0	224.194	0	0.00369795	0	0.0454959	2.70328	4.19485	3.77349	1.78477	2642.32	35	14.28571429	5	0.3	1.012	0.2	48.81393342	134.4509995	310.2058198	0.305087084	1.938786374	0.840318747	0.029864
AZILEA	2.549029509	4000	0.015138212	0.021193497	0.003027642	0	0	0	0	0	0	0	0	224.194	0	0.00369795	0	0.0454959	2.70328	4.19485	3.77349	1.78477	2642.32	35	14.28571429	5	0.3	1.012	0.2	48.81393342	134.4509995	310.2058198	0.305087084	1.938786374	0.840318747	0.029864
AZIXUD	0.019785262	40	0.010579667	0.022481791	0	0	0	0	0	0	0.002644917	0	1938.63	0	0.126196	0	0.431276	0	4.85146	6.00352	5.94876	1.10463	3024.67	53	11.76470588	5	0.27027027	0.92972973	0	1.363530437	71.8331827	234.4063915	0.009213043	1.583826969	0.485359343	0.000464539
AZIXUD	0.458884853	1000	0.010579667	0.022481791	0	0	0	0	0	0	0.002644917	0	1938.63	0	0.126196	0	0.431276	0	4.85146	6.00352	5.94876	1.10463	3024.67	53	11.76470588	5	0.27027027	0.92972973	0	1.363530437	71.8331827	234.4063915	0.009213043	1.583826969	0.485359343	0.000464539
AZIXUD	1.699169851	4000	0.010579667	0.022481791	0	0	0	0	0	0	0.002644917	0	1938.63	0	0.126196	0	0.431276	0	4.85146	6.00352	5.94876	1.10463	3024.67	53	11.76470588	5	0.27027027	0.92972973	0	1.363530437	71.8331827	234.4063915	0.009213043	1.583826969	0.485359343	0.000464539
AZOBUN	0.016402272	40	0.02189771	0.038320993	0.005474428	0	0	0	0	0	0	0	0	48.5488	0	0	0	0	2.56684	3.38723	3.3234	1.71622	1461.34	39	5.357142857	6.666666667	0.235294118	0.782521008	0.4	6.391515278	58.78561558	189.5032632	0.053710212	1.592464396	0.49399677	0.000400229
AZOBUN	0.324247989	1000	0.02189771	0.038320993	0.005474428	0	0	0	0	0	0	0	0	48.5488	0	0	0	0	2.56684	3.38723	3.3234	1.71622	1461.34	39	5.357142857	6.666666667	0.235294118	0.782521008	0.4	6.391515278	58.78561558	189.5032632	0.053710212	1.592464396	0.49399677	0.000400229
AZOBUN	0.833424661	4000	0.02189771	0.038320993	0.005474428	0	0	0	0	0	0	0	0	48.5488	0	0	0	0	2.56684	3.38723	3.3234	1.71622	1461.34	39	5.357142857	6.666666667	0.235294118	0.782521008	0.4	6.391515278	58.78561558	189.5032632	0.053710212	1.592464396	0.49399677	0.000400229
BACGAQ	0.0134885	40	0.028399006	0.034952623	0.004369078	0	0	0	0	0	0	0	937.77	0	0.0399576	0	0.218652	0	4.20229	5.16583	5.16234	1.16624	1831.05	37	3.125	4	0.119402985	0.386865672	1	0	49.93578729	197.1304493	0	1.471122756	0.372655129	0.000332482
BACGAQ	0.317585111	1000	0.028399006	0.034952623	0.004369078	0	0	0	0	0	0	0	937.77	0	0.0399576	0	0.218652	0	4.20229	5.16583	5.16234	1.16624	1831.05	37	3.125	4	0.119402985	0.386865672	1	0	49.93578729	197.1304493	0	1.471122756	0.372655129	0.000332482
BACGAQ	0.993174391	4000	0.028399006	0.034952623	0.004369078	0	0	0	0	0	0	0	937.77	0	0.0399576	0	0.218652	0	4.20229	5.16583	5.16234	1.16624	1831.05	37	3.125	4	0.119402985	0.386865672	1	0	49.93578729	197.1304493	0	1.471122756	0.372655129	0.000332482
BACMOH10	0.134978326	40	0.031229126	0.024289321	0.010409709	0	0	0	0	0.003469903	0	0	386.753	0	0.00436012	0	0.108871	0	3.18379	3.64914	3.63895	1.51372	1152.77	8	14.28571429	4	0.291666667	0.953333333	0.75	0	43.77985625	149.2327484	0	1.554507796	0.456040169	0.00319854
BACMOH10	1.759293939	1000	0.031229126	0.024289321	0.010409709	0	0	0	0	0.003469903	0	0	386.753	0	0.00436012	0	0.108871	0	3.18379	3.64914	3.63895	1.51372	1152.77	8	14.28571429	4	0.291666667	0.953333333	0.75	0	43.77985625	149.2327484	0	1.554507796	0.456040169	0.00319854
BACMOH10	2.849391681	4000	0.031229126	0.024289321	0.010409709	0	0	0	0	0.003469903	0	0	386.753	0	0.00436012	0	0.108871	0	3.18379	3.64914	3.63895	1.51372	1152.77	8	14.28571429	4	0.291666667	0.953333333	0.75	0	43.77985625	149.2327484	0	1.554507796	0.456040169	0.00319854
BACMOH	0.001571295	40	0	0.024289321	0.010409709	0	0	0	0	0.003469903	0	0	470.092	0	0.00821103	0	0.14123	0	3.23476	3.80268	3.7954	1.46145	1152.77	26	14.28571429	4	0.466666667	1.525333333	0.75	0	29.04151029	94.9495679	0	1.582492798	0.484025172	3.84E-05
BACMOH	0.039275814	1000	0	0.024289321	0.010409709	0	0	0	0	0.003469903	0	0	470.092	0	0.00821103	0	0.14123	0	3.23476	3.80268	3.7954	1.46145	1152.77	26	14.28571429	4	0.466666667	1.525333333	0.75	0	29.04151029	94.9495679	0	1.582492798	0.484025172	3.84E-05
BACMOH	0.160466796	4000	0	0.024289321	0.010409709	0	0	0	0	0.003469903	0	0	470.092	0	0.00821103	0	0.14123	0	3.23476	3.80268	3.7954	1.46145	1152.77	26	14.28571429	4	0.466666667	1.525333333	0.75	0	29.04151029	94.9495679	0	1.582492798	0.484025172	3.84E-05
BAHGUN01	0.013759165	40	0.023656426	0.035484639	0.005914106	0	0	0	0	0.002957053	0	0	391.906	0	0.0064851	0	0.114747	0	3.20685	4.21622	4.07596	1.51116	676.349	16	8.333333333	4	0.222222222	0.734814815	0.5	0	21.91450832	81.23176016	0	1.504291855	0.405824228	0.000319427
BAHGUN01	0.304910924	1000	0.023656426	0.035484639	0.005914106	0	0	0	0	0.002957053	0	0	391.906	0	0.0064851	0	0.114747	0	3.20685	4.21622	4.07596	1.51116	676.349	16	8.333333333	4	0.222222222	0.734814815	0.5	0	21.91450832	81.23176016	0	1.504291855	0.405824228	0.000319427
BAHGUN01	0.918135934	4000	0.023656426	0.035484639	0.005914106	0	0	0	0	0.002957053	0	0	391.906	0	0.0064851	0	0.114747	0	3.20685	4.21622	4.07596	1.51116	676.349	16	8.333333333	4	0.222222222	0.734814815	0.5	0	21.91450832	81.23176016	0	1.504291855	0.405824228	0.000319427
BAHGUN02	0.014446035	40	0.023831618	0.035747427	0.005957904	0	0	0	0	0.002978952	0	0	383.24	0	0.00512367	0	0.101948	0	3.19786	4.20178	3.93431	1.52235	671.377	16	8.333333333	4	0.222222222	0.734814815	0.5	0	21.89042158	81.20767343	0	1.503845804	0.405378177	0.000337558
BAHGUN02	0.313569696	1000	0.023831618	0.035747427	0.005957904	0	0	0	0	0.002978952	0	0	383.24	0	0.00512367	0	0.101948	0	3.19786	4.20178	3.93431	1.52235	671.377	16	8.333333333	4	0.222222222	0.734814815	0.5	0	21.89042158	81.20767343	0	1.503845804	0.405378177	0.000337558
BAHGUN02	0.934034768	4000	0.023831618	0.035747427	0.005957904	0	0	0	0	0.002978952	0	0	383.24	0	0.00512367	0	0.101948	0	3.19786	4.20178	3.93431	1.52235	671.377	16	8.333333333	4	0.222222222	0.734814815	0.5	0	21.89042158	81.20767343	0	1.503845804	0.405378177	0.000337558
BAHGUN03	0.016066382	40	0.023521629	0.035282443	0.005880407	0	0	0	0	0.002940204	0	0	412.044	0	0.00851888	0	0.11394	0	3.25638	4.21575	4.21508	1.50254	680.225	16	8.333333333	4	0.222222222	0.734814815	0.5	0	21.92291431	81.24016616	0	1.504447521	0.405979895	0.000364256
BAHGUN03	0.329876156	1000	0.023521629	0.035282443	0.005880407	0	0	0	0	0.002940204	0	0	412.044	0	0.00851888	0	0.11394	0	3.25638	4.21575	4.21508	1.50254	680.225	16	8.333333333	4	0.222222222	0.734814815	0.5	0	21.92291431	81.24016616	0	1.504447521	0.405979895	0.000364256
BAHGUN03	1.011611217	4000	0.023521629	0.035282443	0.005880407	0	0	0	0	0.002940204	0	0	412.044	0	0.00851888	0	0.11394	0	3.25638	4.21575	4.21508	1.50254	680.225	16	8.333333333	4	0.222222222	0.734814815	0.5	0	21.92291431	81.24016616	0	1.504447521	0.405979895	0.000364256
BAHGUN04	0.014768799	40	0.02325622	0.034884329	0.005814055	0	0	0	0	0.002907027	0	0	426.934	0	0.0086161	0	0.115779	0	3.28213	4.23528	4.07276	1.48559	687.988	16	8.333333333	4	0.222222222	0.734814815	0.5	0	21.8971566	81.21440845	0	1.503970527	0.4055029	0.000340299
BAHGUN04	0.316165587	1000	0.02325622	0.034884329	0.005814055	0	0	0	0	0.002907027	0	0	426.934	0	0.0086161	0	0.115779	0	3.28213	4.23528	4.07276	1.48559	687.988	16	8.333333333	4	0.222222222	0.734814815	0.5	0	21.8971566	81.21440845	0	1.503970527	0.4055029	0.000340299
BAHGUN04	0.970011684	4000	0.02325622	0.034884329	0.005814055	0	0	0	0	0.002907027	0	0	426.934	0	0.0086161	0	0.115779	0	3.28213	4.23528	4.07276	1.48559	687.988	16	8.333333333	4	0.222222222	0.734814815	0.5	0	21.8971566	81.21440845	0	1.503970527	0.4055029	0.000340299
BAHGUN	0.016474007	40	0.023384018	0.035076027	0.005846005	0	0	0	0	0.002923002	0	0	424.225	0	0.00816734	0	0.127732	0	3.25457	4.23937	4.23733	1.49375	684.228	16	8.333333333	4	0.222222222	0.734814815	0.5	0	21.92808619	81.24533804	0	1.504543297	0.40607567	0.000374834
BAHGUN	0.353060022	1000	0.023384018	0.035076027	0.005846005	0	0	0	0	0.002923002	0	0	424.225	0	0.00816734	0	0.127732	0	3.25457	4.23937	4.23733	1.49375	684.228	16	8.333333333	4	0.222222222	0.734814815	0.5	0	21.92808619	81.24533804	0	1.504543297	0.40607567	0.000374834
BAHGUN	1.056328865	4000	0.023384018	0.035076027	0.005846005	0	0	0	0	0.002923002	0	0	424.225	0	0.00816734	0	0.127732	0	3.25457	4.23937	4.23733	1.49375	684.228	16	8.333333333	4	0.222222222	0.734814815	0.5	0	21.92808619	81.24533804	0	1.504543297	0.40607567	0.000374834
BAKJII	0.005492363	40	0.013474235	0.02502358	0.001924891	0	0	0	0	0	0	0	2368.97	0	0.156566	0	0.53516	0	5.21845	6.19215	6.19129	0.959339	2078.04	38	7.692307692	4	0.192307692	0.646153846	0.25	0	41.82161974	156.0622529	0	1.500598586	0.402130959	0.000129552
BAKJII	0.136053548	1000	0.013474235	0.02502358	0.001924891	0	0	0	0	0	0	0	2368.97	0	0.156566	0	0.53516	0	5.21845	6.19215	6.19129	0.959339	2078.04	38	7.692307692	4	0.192307692	0.646153846	0.25	0	41.82161974	156.0622529	0	1.500598586	0.402130959	0.000129552
BAKJII	0.536146579	4000	0.013474235	0.02502358	0.001924891	0	0	0	0	0	0	0	2368.97	0	0.156566	0	0.53516	0	5.21845	6.19215	6.19129	0.959339	2078.04	38	7.692307692	4	0.192307692	0.646153846	0.25	0	41.82161974	156.0622529	0	1.500598586	0.402130959	0.000129552
BALMUW01	0.00339478	40	0	0.018111554	0	0	0	0	0	0	0	0	0	8.08634	0	0	0	0	2.60913	3.18622	3.18622	3.38861	441.707	9	50	4	0.571428571	1.965714286	0	5.501616871	25.86779318	56.62488673	0.196486317	2.022317383	0.923849756	7.49E-05
BALMUW01	0.074757638	1000	0	0.018111554	0	0	0	0	0	0	0	0	0	8.08634	0	0	0	0	2.60913	3.18622	3.18622	3.38861	441.707	9	50	4	0.571428571	1.965714286	0	5.501616871	25.86779318	56.62488673	0.196486317	2.022317383	0.923849756	7.49E-05
BALMUW01	0.241723856	4000	0	0.018111554	0	0	0	0	0	0	0	0	0	8.08634	0	0	0	0	2.60913	3.18622	3.18622	3.38861	441.707	9	50	4	0.571428571	1.965714286	0	5.501616871	25.86779318	56.62488673	0.196486317	2.022317383	0.923849756	7.49E-05
BALMUW	0.004711274	40	0	0.017723347	0	0	0	0	0	0	0	0	0	16.1953	0	0	0	0	2.73038	3.22163	3.21802	3.31599	451.382	9	50	4	0.571428571	1.965714286	0	5.445792004	25.78763616	56.54472972	0.194492572	2.019454633	0.920987006	0.000105984
BALMUW	0.09989454	1000	0	0.017723347	0	0	0	0	0	0	0	0	0	16.1953	0	0	0	0	2.73038	3.22163	3.21802	3.31599	451.382	9	50	4	0.571428571	1.965714286	0	5.445792004	25.78763616	56.54472972	0.194492572	2.019454633	0.920987006	0.000105984
BALMUW	0.294468491	4000	0	0.017723347	0	0	0	0	0	0	0	0	0	16.1953	0	0	0	0	2.73038	3.22163	3.21802	3.31599	451.382	9	50	4	0.571428571	1.965714286	0	5.445792004	25.78763616	56.54472972	0.194492572	2.019454633	0.920987006	0.000105984
BAPDAA	0.002220429	40	0.003971695	0.01588678	0	0	0	0	0	0	0	0	1191.53	0	0.253941	0	0.439113	0	11.54677	12.36039	12.35976	1.38142	4532.07	64	25	3	0.333333333	1.146666667	0	4.709641753	99.07186018	277.0236157	0.029071863	1.710022319	0.611554692	5.46E-05
BAPDAA	0.056797992	1000	0.003971695	0.01588678	0	0	0	0	0	0	0	0	1191.53	0	0.253941	0	0.439113	0	11.54677	12.36039	12.35976	1.38142	4532.07	64	25	3	0.333333333	1.146666667	0	4.709641753	99.07186018	277.0236157	0.029071863	1.710022319	0.611554692	5.46E-05
BAPDAA	0.220082882	4000	0.003971695	0.01588678	0	0	0	0	0	0	0	0	1191.53	0	0.253941	0	0.439113	0	11.54677	12.36039	12.35976	1.38142	4532.07	64	25	3	0.333333333	1.146666667	0	4.709641753	99.07186018	277.0236157	0.029071863	1.710022319	0.611554692	5.46E-05
BAXLOD	0.02417633	40	0.025212891	0.025212891	0.005042578	0	0	0	0	0	0	0	96.8484	0	0.0014299	0	0.0347262	0	3.37883	3.47531	3.47531	1.95818	793.245	10	20	4	0.294117647	0.988235294	0.25	0	31.85711409	106.5529127	0	1.566954599	0.468486972	0.000614864
BAXLOD	0.457772327	1000	0.025212891	0.025212891	0.005042578	0	0	0	0	0	0	0	96.8484	0	0.0014299	0	0.0347262	0	3.37883	3.47531	3.47531	1.95818	793.245	10	20	4	0.294117647	0.988235294	0.25	0	31.85711409	106.5529127	0	1.566954599	0.468486972	0.000614864
BAXLOD	0.870389633	4000	0.025212891	0.025212891	0.005042578	0	0	0	0	0	0	0	96.8484	0	0.0014299	0	0.0347262	0	3.37883	3.47531	3.47531	1.95818	793.245	10	20	4	0.294117647	0.988235294	0.25	0	31.85711409	106.5529127	0	1.566954599	0.468486972	0.000614864
BEKYOG	0.000551373	40	0	0.015795085	0	0	0	0	0	0	0	0	537.322	0	0.0250852	0	0.117766	0	4.565	5.4788	5.47877	2.08888	1519.46	25	41.66666667	4.8	0.585365854	2.013658537	0	5.163511389	52.53242041	142.6067658	0.062969651	1.7391069	0.640639273	1.28E-05
BEKYOG	0.013392349	1000	0	0.015795085	0	0	0	0	0	0	0	0	537.322	0	0.0250852	0	0.117766	0	4.565	5.4788	5.47877	2.08888	1519.46	25	41.66666667	4.8	0.585365854	2.013658537	0	5.163511389	52.53242041	142.6067658	0.062969651	1.7391069	0.640639273	1.28E-05
BEKYOG	0.052219779	4000	0	0.015795085	0	0	0	0	0	0	0	0	537.322	0	0.0250852	0	0.117766	0	4.565	5.4788	5.47877	2.08888	1519.46	25	41.66666667	4.8	0.585365854	2.013658537	0	5.163511389	52.53242041	142.6067658	0.062969651	1.7391069	0.640639273	1.28E-05
BELYIC	0.025855625	40	0.024444067	0.016296045	0	0	0	0	0	0	0	0	1043.02	0	0.0139106	0	0.242501	0	3.09731	4.0335	4.0312	0.963294	1472.75	7	25	4	0.266666667	0.917333333	0	9.499067792	63.80274909	162.6648355	0.105545198	1.807387061	0.708919434	0.000598554
BELYIC	0.613615188	1000	0.024444067	0.016296045	0	0	0	0	0	0	0	0	1043.02	0	0.0139106	0	0.242501	0	3.09731	4.0335	4.0312	0.963294	1472.75	7	25	4	0.266666667	0.917333333	0	9.499067792	63.80274909	162.6648355	0.105545198	1.807387061	0.708919434	0.000598554
BELYIC	2.10816549	4000	0.024444067	0.016296045	0	0	0	0	0	0	0	0	1043.02	0	0.0139106	0	0.242501	0	3.09731	4.0335	4.0312	0.963294	1472.75	7	25	4	0.266666667	0.917333333	0	9.499067792	63.80274909	162.6648355	0.105545198	1.807387061	0.708919434	0.000598554
BENXUP	0.022018993	40	0.025010074	0.027788971	0.005557794	0	0	0	0	0	0.004168346	0	720.306	0	0.0134392	0	0.15747	0	3.40515	4.05291	4.05207	1.4733	1439.42	21	15	2.666666667	0.226415094	0.748679245	0.5	3.552186685	51.88730918	168.3248776	0.033511195	1.587970544	0.489502917	0.00052288
BENXUP	0.504411748	1000	0.025010074	0.027788971	0.005557794	0	0	0	0	0	0.004168346	0	720.306	0	0.0134392	0	0.15747	0	3.40515	4.05291	4.05207	1.4733	1439.42	21	15	2.666666667	0.226415094	0.748679245	0.5	3.552186685	51.88730918	168.3248776	0.033511195	1.587970544	0.489502917	0.00052288
BENXUP	1.568055996	4000	0.025010074	0.027788971	0.005557794	0	0	0	0	0	0.004168346	0	720.306	0	0.0134392	0	0.15747	0	3.40515	4.05291	4.05207	1.4733	1439.42	21	15	2.666666667	0.226415094	0.748679245	0.5	3.552186685	51.88730918	168.3248776	0.033511195	1.587970544	0.489502917	0.00052288
BEPVAV	0.005992961	40	0.030646868	0.029187493	0.011674997	0	0	0	0	0.004378124	0	0	532.704	0	0.0196055	0	0.131971	0	3.26566	4.41523	4.33181	1.36696	1370.45	16	15	0	0.153846154	0.467692308	0	0	37.63049997	151.8711332	0	1.460299357	0.36183173	0.000141889
BEPVAV	0.135145631	1000	0.030646868	0.029187493	0.011674997	0	0	0	0	0.004378124	0	0	532.704	0	0.0196055	0	0.131971	0	3.26566	4.41523	4.33181	1.36696	1370.45	16	15	0	0.153846154	0.467692308	0	0	37.63049997	151.8711332	0	1.460299357	0.36183173	0.000141889
BEPVAV	0.417665194	4000	0.030646868	0.029187493	0.011674997	0	0	0	0	0.004378124	0	0	532.704	0	0.0196055	0	0.131971	0	3.26566	4.41523	4.33181	1.36696	1370.45	16	15	0	0.153846154	0.467692308	0	0	37.63049997	151.8711332	0	1.460299357	0.36183173	0.000141889
BEPVEZ	0.002605906	40	0.028462612	0.02710725	0.0108429	0	0	0	0	0.004066087	0	0	853.631	0	0.0535626	0	0.194716	0	4.44605	5.77204	5.76979	1.26954	1475.62	16	15	0	0.153846154	0.467692308	0	0	37.88095987	152.1215931	0	1.462707626	0.364239999	6.18E-05
BEPVEZ	0.064678134	1000	0.028462612	0.02710725	0.0108429	0	0	0	0	0.004066087	0	0	853.631	0	0.0535626	0	0.194716	0	4.44605	5.77204	5.76979	1.26954	1475.62	16	15	0	0.153846154	0.467692308	0	0	37.88095987	152.1215931	0	1.462707626	0.364239999	6.18E-05
BEPVEZ	0.247651111	4000	0.028462612	0.02710725	0.0108429	0	0	0	0	0.004066087	0	0	853.631	0	0.0535626	0	0.194716	0	4.44605	5.77204	5.76979	1.26954	1475.62	16	15	0	0.153846154	0.467692308	0	0	37.88095987	152.1215931	0	1.462707626	0.364239999	6.18E-05
BEPVID	0.003351737	40	0.02927176	0.027877867	0.011151147	0	0	0	0	0.00418168	0	0	778.876	0	0.0401337	0	0.182593	0	4.212	5.27199	5.26819	1.30564	1434.83	16	15	0	0.153846154	0.467692308	0	0	37.81112774	152.0517609	0	1.462036163	0.363568536	7.88E-05
BEPVID	0.081904261	1000	0.02927176	0.027877867	0.011151147	0	0	0	0	0.00418168	0	0	778.876	0	0.0401337	0	0.182593	0	4.212	5.27199	5.26819	1.30564	1434.83	16	15	0	0.153846154	0.467692308	0	0	37.81112774	152.0517609	0	1.462036163	0.363568536	7.88E-05
BEPVID	0.306093214	4000	0.02927176	0.027877867	0.011151147	0	0	0	0	0.00418168	0	0	778.876	0	0.0401337	0	0.182593	0	4.212	5.27199	5.26819	1.30564	1434.83	16	15	0	0.153846154	0.467692308	0	0	37.81112774	152.0517609	0	1.462036163	0.363568536	7.88E-05
BEPVOJ01	0.004996443	40	0.029788924	0.028370404	0.011348162	0	0	0	0	0.004255561	0	0	693.755	0	0.0320613	0	0.162564	0	3.9476	5.10244	5.09463	1.3287	1409.92	16	15	0	0.153846154	0.467692308	0	0	37.79817743	152.0388106	0	1.461911641	0.363444014	0.000119381
BEPVOJ01	0.12454334	1000	0.029788924	0.028370404	0.011348162	0	0	0	0	0.004255561	0	0	693.755	0	0.0320613	0	0.162564	0	3.9476	5.10244	5.09463	1.3287	1409.92	16	15	0	0.153846154	0.467692308	0	0	37.79817743	152.0388106	0	1.461911641	0.363444014	0.000119381
BEPVOJ01	0.433869872	4000	0.029788924	0.028370404	0.011348162	0	0	0	0	0.004255561	0	0	693.755	0	0.0320613	0	0.162564	0	3.9476	5.10244	5.09463	1.3287	1409.92	16	15	0	0.153846154	0.467692308	0	0	37.79817743	152.0388106	0	1.461911641	0.363444014	0.000119381
BEPVOJ	0.006254729	40	0.030282711	0.028840677	0.011536271	0	0	0	0	0.004326102	0	0	657.246	0	0.0270967	0	0.149994	0	3.7558	4.84096	4.81027	1.35072	1386.93	16	15	0	0.153846154	0.467692308	0	0	37.61719616	151.8578293	0	1.460171436	0.361703809	0.000149776
BEPVOJ	0.152139768	1000	0.030282711	0.028840677	0.011536271	0	0	0	0	0.004326102	0	0	657.246	0	0.0270967	0	0.149994	0	3.7558	4.84096	4.81027	1.35072	1386.93	16	15	0	0.153846154	0.467692308	0	0	37.61719616	151.8578293	0	1.460171436	0.361703809	0.000149776
BEPVOJ	0.505659366	4000	0.030282711	0.028840677	0.011536271	0	0	0	0	0.004326102	0	0	657.246	0	0.0270967	0	0.149994	0	3.7558	4.84096	4.81027	1.35072	1386.93	16	15	0	0.153846154	0.467692308	0	0	37.61719616	151.8578293	0	1.460171436	0.361703809	0.000149776
BERFIP	0.012689754	40	0.015368213	0.026894372	0.015368213	0	0	0	0	0	0.00576308	0	0	168.269	0	0.00235459	0	0.0547699	2.71664	4.09479	4.07838	1.95363	1041.11	17	21.42857143	2.666666667	0.390243902	1.264390244	1	0.571075907	42.03437985	132.1087253	0.00696434	1.611082015	0.512614388	0.000290046
BERFIP	0.255867503	1000	0.015368213	0.026894372	0.015368213	0	0	0	0	0	0.00576308	0	0	168.269	0	0.00235459	0	0.0547699	2.71664	4.09479	4.07838	1.95363	1041.11	17	21.42857143	2.666666667	0.390243902	1.264390244	1	0.571075907	42.03437985	132.1087253	0.00696434	1.611082015	0.512614388	0.000290046
BERFIP	0.722967686	4000	0.015368213	0.026894372	0.015368213	0	0	0	0	0	0.00576308	0	0	168.269	0	0.00235459	0	0.0547699	2.71664	4.09479	4.07838	1.95363	1041.11	17	21.42857143	2.666666667	0.390243902	1.264390244	1	0.571075907	42.03437985	132.1087253	0.00696434	1.611082015	0.512614388	0.000290046
BETDAH	0.185467042	40	0.01034004	0.023634376	0.001477149	0	0	0	0	0	0	0	2105.64	0	0.141008	0	0.442282	0	4.35013	6.20265	5.532	1.16306	2707.92	50	6.25	6	0.225806452	0.763870968	0.166666667	14.95881482	72.63391584	208.8439016	0.120635603	1.684225013	0.585757386	0.00456055
BETDAH	1.669443569	1000	0.01034004	0.023634376	0.001477149	0	0	0	0	0	0	0	2105.64	0	0.141008	0	0.442282	0	4.35013	6.20265	5.532	1.16306	2707.92	50	6.25	6	0.225806452	0.763870968	0.166666667	14.95881482	72.63391584	208.8439016	0.120635603	1.684225013	0.585757386	0.00456055
BETDAH	2.652574234	4000	0.01034004	0.023634376	0.001477149	0	0	0	0	0	0	0	2105.64	0	0.141008	0	0.442282	0	4.35013	6.20265	5.532	1.16306	2707.92	50	6.25	6	0.225806452	0.763870968	0.166666667	14.95881482	72.63391584	208.8439016	0.120635603	1.684225013	0.585757386	0.00456055
BETDEL	0.162778511	40	0.010407065	0.023787577	0.001486724	0	0	0	0	0	0	0	2110.72	0	0.137902	0	0.438264	0	4.27368	6.19335	6.19335	1.1646	2690.48	50	6.25	6	0.225806452	0.763870968	0.166666667	15.17822024	72.69988867	208.9098744	0.122405002	1.684757052	0.586289425	0.00385603
BETDEL	1.687060623	1000	0.010407065	0.023787577	0.001486724	0	0	0	0	0	0	0	2110.72	0	0.137902	0	0.438264	0	4.27368	6.19335	6.19335	1.1646	2690.48	50	6.25	6	0.225806452	0.763870968	0.166666667	15.17822024	72.69988867	208.9098744	0.122405002	1.684757052	0.586289425	0.00385603
BETDEL	2.906055864	4000	0.010407065	0.023787577	0.001486724	0	0	0	0	0	0	0	2110.72	0	0.137902	0	0.438264	0	4.27368	6.19335	6.19335	1.1646	2690.48	50	6.25	6	0.225806452	0.763870968	0.166666667	15.17822024	72.69988867	208.9098744	0.122405002	1.684757052	0.586289425	0.00385603
BETDIP	0.213082029	40	0.012123187	0.024246373	0.001515398	0	0	0	0	0	0	0	1965.52	0	0.118753	0	0.415213	0	3.88458	6.11094	6.1063	1.1806	2639.57	48	6.25	6	0.21875	0.74	0.166666667	15.0677769	73.91125922	214.5151155	0.117717007	1.675899339	0.577431713	0.00506834
BETDIP	2.041949607	1000	0.012123187	0.024246373	0.001515398	0	0	0	0	0	0	0	1965.52	0	0.118753	0	0.415213	0	3.88458	6.11094	6.1063	1.1806	2639.57	48	6.25	6	0.21875	0.74	0.166666667	15.0677769	73.91125922	214.5151155	0.117717007	1.675899339	0.577431713	0.00506834
BETDIP	3.473443515	4000	0.012123187	0.024246373	0.001515398	0	0	0	0	0	0	0	1965.52	0	0.118753	0	0.415213	0	3.88458	6.11094	6.1063	1.1806	2639.57	48	6.25	6	0.21875	0.74	0.166666667	15.0677769	73.91125922	214.5151155	0.117717007	1.675899339	0.577431713	0.00506834
BETDUB	0.00784438	40	0.01218537	0.02437074	0.001523171	0	0	0	0	0	0	0	1915.97	0	0.11411	0	0.410933	0	3.7841	6.03659	5.97651	1.16905	2626.1	48	6.25	6	0.21875	0.74	0.166666667	4.027017889	59.55332783	200.1571841	0.031461077	1.563728	0.465260374	0.000182919
BETDUB	0.197497029	1000	0.01218537	0.02437074	0.001523171	0	0	0	0	0	0	0	1915.97	0	0.11411	0	0.410933	0	3.7841	6.03659	5.97651	1.16905	2626.1	48	6.25	6	0.21875	0.74	0.166666667	4.027017889	59.55332783	200.1571841	0.031461077	1.563728	0.465260374	0.000182919
BETDUB	0.742364421	4000	0.01218537	0.02437074	0.001523171	0	0	0	0	0	0	0	1915.97	0	0.11411	0	0.410933	0	3.7841	6.03659	5.97651	1.16905	2626.1	48	6.25	6	0.21875	0.74	0.166666667	4.027017889	59.55332783	200.1571841	0.031461077	1.563728	0.465260374	0.000182919
BETFAJ	0.210569572	40	0.01162153	0.023243061	0.001452691	0	0	0	0	0	0	0	2239.11	0	0.144004	0	0.459731	0	4.31969	6.19267	6.19	1.11108	2753.51	48	6.25	6	0.21875	0.74	0.166666667	15.27193163	74.19057396	214.7944302	0.119311966	1.678081486	0.579613859	0.00507647
BETFAJ	1.911852348	1000	0.01162153	0.023243061	0.001452691	0	0	0	0	0	0	0	2239.11	0	0.144004	0	0.459731	0	4.31969	6.19267	6.19	1.11108	2753.51	48	6.25	6	0.21875	0.74	0.166666667	15.27193163	74.19057396	214.7944302	0.119311966	1.678081486	0.579613859	0.00507647
BETFAJ	3.216005275	4000	0.01162153	0.023243061	0.001452691	0	0	0	0	0	0	0	2239.11	0	0.144004	0	0.459731	0	4.31969	6.19267	6.19	1.11108	2753.51	48	6.25	6	0.21875	0.74	0.166666667	15.27193163	74.19057396	214.7944302	0.119311966	1.678081486	0.579613859	0.00507647
BETFEN	0.195290688	40	0.011518291	0.023036581	0.001439786	0	0	0	0	0	0	0	2315.98	0	0.146299	0	0.479503	0	4.32109	6.20622	6.20622	1.07862	2778.19	48	6.25	6	0.21875	0.74	0.166666667	15.30344778	74.17115555	214.7750118	0.119558186	1.67792978	0.579462153	0.00486216
BETFEN	1.928267988	1000	0.011518291	0.023036581	0.001439786	0	0	0	0	0	0	0	2315.98	0	0.146299	0	0.479503	0	4.32109	6.20622	6.20622	1.07862	2778.19	48	6.25	6	0.21875	0.74	0.166666667	15.30344778	74.17115555	214.7750118	0.119558186	1.67792978	0.579462153	0.00486216
BETFEN	3.322955629	4000	0.011518291	0.023036581	0.001439786	0	0	0	0	0	0	0	2315.98	0	0.146299	0	0.479503	0	4.32109	6.20622	6.20622	1.07862	2778.19	48	6.25	6	0.21875	0.74	0.166666667	15.30344778	74.17115555	214.7750118	0.119558186	1.67792978	0.579462153	0.00486216
BETFUD	0.179214921	40	0.011370945	0.02274189	0.001421368	0	0	0	0	0	0	0	2362.46	0	0.149772	0	0.47961	0	4.2626	6.14614	6.11668	1.06295	2814.19	48	6.25	6	0.21875	0.74	0.166666667	14.66494456	73.34183922	213.9456954	0.114569879	1.671450746	0.572983119	0.00429861
BETFUD	1.841681217	1000	0.011370945	0.02274189	0.001421368	0	0	0	0	0	0	0	2362.46	0	0.149772	0	0.47961	0	4.2626	6.14614	6.11668	1.06295	2814.19	48	6.25	6	0.21875	0.74	0.166666667	14.66494456	73.34183922	213.9456954	0.114569879	1.671450746	0.572983119	0.00429861
BETFUD	3.226241745	4000	0.011370945	0.02274189	0.001421368	0	0	0	0	0	0	0	2362.46	0	0.149772	0	0.47961	0	4.2626	6.14614	6.11668	1.06295	2814.19	48	6.25	6	0.21875	0.74	0.166666667	14.66494456	73.34183922	213.9456954	0.114569879	1.671450746	0.572983119	0.00429861
BETGAK	0.097278692	40	0.01138632	0.02277264	0.00142329	0	0	0	0	0	0	0	2358.07	0	0.148842	0	0.477614	0	4.21478	6.1095	5.89063	1.06153	2810.39	48	6.25	6	0.21875	0.74	0.166666667	12.12443891	70.50587387	211.1097301	0.094722179	1.649294766	0.55082714	0.00248348
BETGAK	1.447295622	1000	0.01138632	0.02277264	0.00142329	0	0	0	0	0	0	0	2358.07	0	0.148842	0	0.477614	0	4.21478	6.1095	5.89063	1.06153	2810.39	48	6.25	6	0.21875	0.74	0.166666667	12.12443891	70.50587387	211.1097301	0.094722179	1.649294766	0.55082714	0.00248348
BETGAK	2.832890527	4000	0.01138632	0.02277264	0.00142329	0	0	0	0	0	0	0	2358.07	0	0.148842	0	0.477614	0	4.21478	6.1095	5.89063	1.06153	2810.39	48	6.25	6	0.21875	0.74	0.166666667	12.12443891	70.50587387	211.1097301	0.094722179	1.649294766	0.55082714	0.00248348
BEVQID	0.066630375	40	0	0.014721605	0	0	0	0	0	0	0	0.001840201	0	81.2541	0	0	0	0	2.98347	3.15271	3.149	1.96583	543.419	9	37.5	5.333333333	0.592592593	2.038518519	0	5.821759555	24.02253819	53.68116411	0.215620724	1.988191263	0.889723637	0.00152894
BEVQID	1.35247046	1000	0	0.014721605	0	0	0	0	0	0	0	0.001840201	0	81.2541	0	0	0	0	2.98347	3.15271	3.149	1.96583	543.419	9	37.5	5.333333333	0.592592593	2.038518519	0	5.821759555	24.02253819	53.68116411	0.215620724	1.988191263	0.889723637	0.00152894
BEVQID	3.215284466	4000	0	0.014721605	0	0	0	0	0	0	0	0.001840201	0	81.2541	0	0	0	0	2.98347	3.15271	3.149	1.96583	543.419	9	37.5	5.333333333	0.592592593	2.038518519	0	5.821759555	24.02253819	53.68116411	0.215620724	1.988191263	0.889723637	0.00152894
BEVQUP	6.56E-05	40	0	0.013321455	0	0	0	0	0	0	0	0	0	0	0	0	0	0	2.45408	2.88479	2.88339	1.93784	600.535	9	50	4	0.571428571	1.965714286	0	3.297493787	20.74071573	51.49780928	0.117767635	1.839207474	0.740739847	1.73E-06
BEVQUP	0.001859955	1000	0	0.013321455	0	0	0	0	0	0	0	0	0	0	0	0	0	0	2.45408	2.88479	2.88339	1.93784	600.535	9	50	4	0.571428571	1.965714286	0	3.297493787	20.74071573	51.49780928	0.117767635	1.839207474	0.740739847	1.73E-06
BEVQUP	0.007743748	4000	0	0.013321455	0	0	0	0	0	0	0	0	0	0	0	0	0	0	2.45408	2.88479	2.88339	1.93784	600.535	9	50	4	0.571428571	1.965714286	0	3.297493787	20.74071573	51.49780928	0.117767635	1.839207474	0.740739847	1.73E-06
BEVRAW	0.001263907	40	0	0.014983041	0	0	0	0	0	0	0	0.00187288	0	0	0	0	0	0	2.76507	3.01035	2.99791	1.62793	533.937	9	37.5	5.333333333	0.592592593	2.038518519	0	5.504272701	23.375473	53.03409892	0.203861952	1.964225886	0.865758259	3.01E-05
BEVRAW	0.031793309	1000	0	0.014983041	0	0	0	0	0	0	0	0.00187288	0	0	0	0	0	0	2.76507	3.01035	2.99791	1.62793	533.937	9	37.5	5.333333333	0.592592593	2.038518519	0	5.504272701	23.375473	53.03409892	0.203861952	1.964225886	0.865758259	3.01E-05
BEVRAW	0.118185278	4000	0	0.014983041	0	0	0	0	0	0	0	0.00187288	0	0	0	0	0	0	2.76507	3.01035	2.99791	1.62793	533.937	9	37.5	5.333333333	0.592592593	2.038518519	0	5.504272701	23.375473	53.03409892	0.203861952	1.964225886	0.865758259	3.01E-05
BEXSII	0.004404435	40	0.011093277	0.020799895	0.00138666	0	0	0	0	0.002079989	0	0	2688.2	0	0.18939	0	0.581745	0	4.79684	6.24374	6.24374	0.943025	2884.63	44	10	4.666666667	0.246153846	0.834461538	0.142857143	0	55.93223818	198.7330297	0	1.528715613	0.430247986	0.000104065
BEXSII	0.111667476	1000	0.011093277	0.020799895	0.00138666	0	0	0	0	0.002079989	0	0	2688.2	0	0.18939	0	0.581745	0	4.79684	6.24374	6.24374	0.943025	2884.63	44	10	4.666666667	0.246153846	0.834461538	0.142857143	0	55.93223818	198.7330297	0	1.528715613	0.430247986	0.000104065
BEXSII	0.416330595	4000	0.011093277	0.020799895	0.00138666	0	0	0	0	0.002079989	0	0	2688.2	0	0.18939	0	0.581745	0	4.79684	6.24374	6.24374	0.943025	2884.63	44	10	4.666666667	0.246153846	0.834461538	0.142857143	0	55.93223818	198.7330297	0	1.528715613	0.430247986	0.000104065
BFFIVE_13_Cd_i	1.083485358	4000	0.015583151	0.023374726	0.011687363	0.004869735	0	0	0	0	0	0	1435.96	0	0.0508132	0	0.367169	0	4.06963	4.91969	4.76519	1.11703	2053.5	22	4.166666667	0	0.288135593	0.95559322	0	0.445831923	43.91012635	173.5293063	0.003778237	1.470587342	0.372119715	0.000299048
BFFIVE_13_Cd_i	0.297408247	1000	0.015583151	0.023374726	0.011687363	0.004869735	0	0	0	0	0	0	1435.96	0	0.0508132	0	0.367169	0	4.06963	4.91969	4.76519	1.11703	2053.5	22	4.166666667	0	0.288135593	0.95559322	0	0.445831923	43.91012635	173.5293063	0.003778237	1.470587342	0.372119715	0.000299048
BFFIVE_13_Cd_i	0.012659728	40	0.015583151	0.023374726	0.011687363	0.004869735	0	0	0	0	0	0	1435.96	0	0.0508132	0	0.367169	0	4.06963	4.91969	4.76519	1.11703	2053.5	22	4.166666667	0	0.288135593	0.95559322	0	0.445831923	43.91012635	173.5293063	0.003778237	1.470587342	0.372119715	0.000299048
BFFIVE_13_Co_i	1.267761562	4000	0.017677409	0.026516114	0.013258057	0.00552419	0	0	0	0	0	0	1029.39	0	0.029152	0	0.295078	0	3.87373	4.39234	4.39234	1.16904	1810.22	22	4.166666667	0	0.288135593	0.95559322	0	0.489385739	43.4616634	173.0808434	0.004147337	1.466786808	0.368319181	0.000420142
BFFIVE_13_Co_i	0.39736547	1000	0.017677409	0.026516114	0.013258057	0.00552419	0	0	0	0	0	0	1029.39	0	0.029152	0	0.295078	0	3.87373	4.39234	4.39234	1.16904	1810.22	22	4.166666667	0	0.288135593	0.95559322	0	0.489385739	43.4616634	173.0808434	0.004147337	1.466786808	0.368319181	0.000420142
BFFIVE_13_Co_i	0.017871804	40	0.017677409	0.026516114	0.013258057	0.00552419	0	0	0	0	0	0	1029.39	0	0.029152	0	0.295078	0	3.87373	4.39234	4.39234	1.16904	1810.22	22	4.166666667	0	0.288135593	0.95559322	0	0.489385739	43.4616634	173.0808434	0.004147337	1.466786808	0.368319181	0.000420142
BFFIVE_13_Cu_i	1.884451458	4000	0.016934263	0.025401395	0.012700697	0.005291957	0	0	0	0.001058391	0	0	1083.25	0	0.0280319	0	0.317198	0	3.36764	4.66059	4.42272	1.128	1889.66	22	4.166666667	0	0.288135593	0.95559322	0	0.433042738	43.59508104	173.214261	0.003669854	1.467917466	0.369449839	0.000773236
BFFIVE_13_Cu_i	0.675147005	1000	0.016934263	0.025401395	0.012700697	0.005291957	0	0	0	0.001058391	0	0	1083.25	0	0.0280319	0	0.317198	0	3.36764	4.66059	4.42272	1.128	1889.66	22	4.166666667	0	0.288135593	0.95559322	0	0.433042738	43.59508104	173.214261	0.003669854	1.467917466	0.369449839	0.000773236
BFFIVE_13_Cu_i	0.033279303	40	0.016934263	0.025401395	0.012700697	0.005291957	0	0	0	0.001058391	0	0	1083.25	0	0.0280319	0	0.317198	0	3.36764	4.66059	4.42272	1.128	1889.66	22	4.166666667	0	0.288135593	0.95559322	0	0.433042738	43.59508104	173.214261	0.003669854	1.467917466	0.369449839	0.000773236
BFFIVE_13_Fe_i	1.082779775	4000	0.016721097	0.025081646	0.012540823	0.005225343	0	0	0	0	0	0	1225.95	0	0.0404202	0	0.340719	0	4.07849	4.81089	4.81089	1.10044	1913.75	22	4.166666667	0	0.288135593	0.95559322	0	0.498917652	43.45132371	173.0705037	0.004228116	1.466699184	0.368231557	0.000314869
BFFIVE_13_Fe_i	0.318342707	1000	0.016721097	0.025081646	0.012540823	0.005225343	0	0	0	0	0	0	1225.95	0	0.0404202	0	0.340719	0	4.07849	4.81089	4.81089	1.10044	1913.75	22	4.166666667	0	0.288135593	0.95559322	0	0.498917652	43.45132371	173.0705037	0.004228116	1.466699184	0.368231557	0.000314869
BFFIVE_13_Fe_i	0.013468716	40	0.016721097	0.025081646	0.012540823	0.005225343	0	0	0	0	0	0	1225.95	0	0.0404202	0	0.340719	0	4.07849	4.81089	4.81089	1.10044	1913.75	22	4.166666667	0	0.288135593	0.95559322	0	0.498917652	43.45132371	173.0705037	0.004228116	1.466699184	0.368231557	0.000314869
BFFIVE_13_Ni_i	1.360107224	4000	0.016696494	0.025044741	0.012522371	0.005217654	0	0	0	0	0	0	1263.26	0	0.0407698	0	0.347377	0	4.09261	4.83042	4.83042	1.10376	1916.57	22	4.166666667	0	0.288135593	0.95559322	0	0.506394507	43.7040519	173.3232319	0.004291479	1.468840948	0.370373321	0.000395695
BFFIVE_13_Ni_i	0.386754877	1000	0.016696494	0.025044741	0.012522371	0.005217654	0	0	0	0	0	0	1263.26	0	0.0407698	0	0.347377	0	4.09261	4.83042	4.83042	1.10376	1916.57	22	4.166666667	0	0.288135593	0.95559322	0	0.506394507	43.7040519	173.3232319	0.004291479	1.468840948	0.370373321	0.000395695
BFFIVE_13_Ni_i	0.016703212	40	0.016696494	0.025044741	0.012522371	0.005217654	0	0	0	0	0	0	1263.26	0	0.0407698	0	0.347377	0	4.09261	4.83042	4.83042	1.10376	1916.57	22	4.166666667	0	0.288135593	0.95559322	0	0.506394507	43.7040519	173.3232319	0.004291479	1.468840948	0.370373321	0.000395695
BFFIVE_13_Zn_i	1.238131688	4000	0.016263468	0.024395202	0.012197601	0.005082334	0	0	0	0	0.001016467	0	1309.45	0	0.0453409	0	0.356395	0	4.15089	5.02597	5.02597	1.08644	1967.6	22	4.166666667	0	0.288135593	0.95559322	0	0.515305786	43.65144846	173.2706284	0.004366998	1.468395156	0.369927529	0.000340194
BFFIVE_13_Zn_i	0.3432823	1000	0.016263468	0.024395202	0.012197601	0.005082334	0	0	0	0	0.001016467	0	1309.45	0	0.0453409	0	0.356395	0	4.15089	5.02597	5.02597	1.08644	1967.6	22	4.166666667	0	0.288135593	0.95559322	0	0.515305786	43.65144846	173.2706284	0.004366998	1.468395156	0.369927529	0.000340194
BFFIVE_13_Zn_i	0.014201039	40	0.016263468	0.024395202	0.012197601	0.005082334	0	0	0	0	0.001016467	0	1309.45	0	0.0453409	0	0.356395	0	4.15089	5.02597	5.02597	1.08644	1967.6	22	4.166666667	0	0.288135593	0.95559322	0	0.515305786	43.65144846	173.2706284	0.004366998	1.468395156	0.369927529	0.000340194
BFFIVE_14_Cd_i	2.576111219	4000	0.019820623	0.024775779	0.009910312	0.006193945	0	0	0	0	0	0	550.342	302.524	0.017436	0.0051214	0.168492	0.122251	3.43789	4.692	4.66722	1.2067	1614.48	16	5	0	0.254901961	0.867058824	0	0.437958109	38.65668733	150.7003853	0.004293707	1.477454757	0.378987131	0.000924857
BFFIVE_14_Cd_i	0.84714852	1000	0.019820623	0.024775779	0.009910312	0.006193945	0	0	0	0	0	0	550.342	302.524	0.017436	0.0051214	0.168492	0.122251	3.43789	4.692	4.66722	1.2067	1614.48	16	5	0	0.254901961	0.867058824	0	0.437958109	38.65668733	150.7003853	0.004293707	1.477454757	0.378987131	0.000924857
BFFIVE_14_Cd_i	0.038263913	40	0.019820623	0.024775779	0.009910312	0.006193945	0	0	0	0	0	0	550.342	302.524	0.017436	0.0051214	0.168492	0.122251	3.43789	4.692	4.66722	1.2067	1614.48	16	5	0	0.254901961	0.867058824	0	0.437958109	38.65668733	150.7003853	0.004293707	1.477454757	0.378987131	0.000924857
BFFIVE_14_Co_i	1.219461898	4000	0.022279933	0.027849917	0.011139967	0.006962479	0	0	0	0	0	0	0	320.397	0	0.00661922	0	0.153946	2.51597	4.49923	3.17878	1.23277	1436.27	16	5	0	0.254901961	0.867058824	0	0.380927482	37.77734074	149.8210387	0.003734583	1.468833713	0.370366086	0.000636087
BFFIVE_14_Co_i	0.491301812	1000	0.022279933	0.027849917	0.011139967	0.006962479	0	0	0	0	0	0	0	320.397	0	0.00661922	0	0.153946	2.51597	4.49923	3.17878	1.23277	1436.27	16	5	0	0.254901961	0.867058824	0	0.380927482	37.77734074	149.8210387	0.003734583	1.468833713	0.370366086	0.000636087
BFFIVE_14_Co_i	0.026601825	40	0.022279933	0.027849917	0.011139967	0.006962479	0	0	0	0	0	0	0	320.397	0	0.00661922	0	0.153946	2.51597	4.49923	3.17878	1.23277	1436.27	16	5	0	0.254901961	0.867058824	0	0.380927482	37.77734074	149.8210387	0.003734583	1.468833713	0.370366086	0.000636087
BFFIVE_14_Cu_i	1.393459665	4000	0.021801632	0.02725204	0.010900816	0.00681301	0	0	0	0.001362602	0	0	0	374.544	0	0.00742966	0	0.153902	2.57249	4.42108	3.29347	1.21674	1467.78	16	5	0	0.254901961	0.867058824	0	0.411779235	38.27476556	150.3184635	0.004037051	1.473710426	0.3752428	0.000898584
BFFIVE_14_Cu_i	0.626638752	1000	0.021801632	0.02725204	0.010900816	0.00681301	0	0	0	0.001362602	0	0	0	374.544	0	0.00742966	0	0.153902	2.57249	4.42108	3.29347	1.21674	1467.78	16	5	0	0.254901961	0.867058824	0	0.411779235	38.27476556	150.3184635	0.004037051	1.473710426	0.3752428	0.000898584
BFFIVE_14_Cu_i	0.035991224	40	0.021801632	0.02725204	0.010900816	0.00681301	0	0	0	0.001362602	0	0	0	374.544	0	0.00742966	0	0.153902	2.57249	4.42108	3.29347	1.21674	1467.78	16	5	0	0.254901961	0.867058824	0	0.411779235	38.27476556	150.3184635	0.004037051	1.473710426	0.3752428	0.000898584
BFFIVE_14_Fe_i	1.673807754	4000	0.021318126	0.026647658	0.010659063	0.006661915	0	0	0	0	0	0	439.565	202.572	0.0111535	0.0023876	0.145439	0.0971755	3.16575	4.56737	4.37256	1.17272	1501.07	16	5	0	0.254901961	0.867058824	0	0.464718357	38.67694405	150.720642	0.004556062	1.477653353	0.379185726	0.00058714
BFFIVE_14_Fe_i	0.524769024	1000	0.021318126	0.026647658	0.010659063	0.006661915	0	0	0	0	0	0	439.565	202.572	0.0111535	0.0023876	0.145439	0.0971755	3.16575	4.56737	4.37256	1.17272	1501.07	16	5	0	0.254901961	0.867058824	0	0.464718357	38.67694405	150.720642	0.004556062	1.477653353	0.379185726	0.00058714
BFFIVE_14_Fe_i	0.024678828	40	0.021318126	0.026647658	0.010659063	0.006661915	0	0	0	0	0	0	439.565	202.572	0.0111535	0.0023876	0.145439	0.0971755	3.16575	4.56737	4.37256	1.17272	1501.07	16	5	0	0.254901961	0.867058824	0	0.464718357	38.67694405	150.720642	0.004556062	1.477653353	0.379185726	0.00058714
BFFIVE_14_Ni_i	1.975340006	4000	0.021484585	0.026855731	0.010742292	0.006713933	0	0	0	0	0	0	415.837	181.284	0.0101832	0.00175051	0.141269	0.0905886	3.13546	4.53145	4.35538	1.18823	1489.44	16	5	0	0.254901961	0.867058824	0	0.462000617	38.43416343	150.4778614	0.004529418	1.475273151	0.376805524	0.000691791
BFFIVE_14_Ni_i	0.626534484	1000	0.021484585	0.026855731	0.010742292	0.006713933	0	0	0	0	0	0	415.837	181.284	0.0101832	0.00175051	0.141269	0.0905886	3.13546	4.53145	4.35538	1.18823	1489.44	16	5	0	0.254901961	0.867058824	0	0.462000617	38.43416343	150.4778614	0.004529418	1.475273151	0.376805524	0.000691791
BFFIVE_14_Ni_i	0.028907445	40	0.021484585	0.026855731	0.010742292	0.006713933	0	0	0	0	0	0	415.837	181.284	0.0101832	0.00175051	0.141269	0.0905886	3.13546	4.53145	4.35538	1.18823	1489.44	16	5	0	0.254901961	0.867058824	0	0.462000617	38.43416343	150.4778614	0.004529418	1.475273151	0.376805524	0.000691791
BFFIVE_14_Zn_i	2.841144081	4000	0.020665827	0.025832284	0.010332914	0.006458071	0	0	0	0	0.001291614	0	629.081	118.828	0.0156397	0.0012097	0.215378	0.0509974	3.19882	4.67563	4.52628	1.15731	1548.45	16	5	0	0.254901961	0.867058824	0	0.454770522	38.33942783	150.3831258	0.004458535	1.47434437	0.375876743	0.000801028
BFFIVE_14_Zn_i	0.795041872	1000	0.020665827	0.025832284	0.010332914	0.006458071	0	0	0	0	0.001291614	0	629.081	118.828	0.0156397	0.0012097	0.215378	0.0509974	3.19882	4.67563	4.52628	1.15731	1548.45	16	5	0	0.254901961	0.867058824	0	0.454770522	38.33942783	150.3831258	0.004458535	1.47434437	0.375876743	0.000801028
BFFIVE_14_Zn_i	0.034116316	40	0.020665827	0.025832284	0.010332914	0.006458071	0	0	0	0	0.001291614	0	629.081	118.828	0.0156397	0.0012097	0.215378	0.0509974	3.19882	4.67563	4.52628	1.15731	1548.45	16	5	0	0.254901961	0.867058824	0	0.454770522	38.33942783	150.3831258	0.004458535	1.47434437	0.375876743	0.000801028
BFFIVE_15_Cd_i	0.767794478	4000	0.012227788	0.020379647	0.002037965	0.002547456	0	0	0	0	0	0	3372.39	0	0.394052	0	0.94411	0	11.0126	11.20799	11.20799	0.658949	7850.97	99	2.5	0	0.12	0.427466667	0	1.057448955	108.0748539	437.615142	0.00352483	1.45871714	0.360249513	0.000211794
BFFIVE_15_Cd_i	0.218572403	1000	0.012227788	0.020379647	0.002037965	0.002547456	0	0	0	0	0	0	3372.39	0	0.394052	0	0.94411	0	11.0126	11.20799	11.20799	0.658949	7850.97	99	2.5	0	0.12	0.427466667	0	1.057448955	108.0748539	437.615142	0.00352483	1.45871714	0.360249513	0.000211794
BFFIVE_15_Cd_i	0.008725473	40	0.012227788	0.020379647	0.002037965	0.002547456	0	0	0	0	0	0	3372.39	0	0.394052	0	0.94411	0	11.0126	11.20799	11.20799	0.658949	7850.97	99	2.5	0	0.12	0.427466667	0	1.057448955	108.0748539	437.615142	0.00352483	1.45871714	0.360249513	0.000211794
BFFIVE_15_Co_i	0.974694883	4000	0.013271529	0.022119214	0.002211921	0.002764902	0	0	0	0	0	0	3294.96	0	0.360642	0	0.898948	0	10.48195	10.70148	10.70072	0.66609	7233.53	99	2.5	0	0.12	0.427466667	0	0.934679033	105.9301638	435.4704519	0.003115597	1.451568173	0.353100546	0.000317702
BFFIVE_15_Co_i	0.306323471	1000	0.013271529	0.022119214	0.002211921	0.002764902	0	0	0	0	0	0	3294.96	0	0.360642	0	0.898948	0	10.48195	10.70148	10.70072	0.66609	7233.53	99	2.5	0	0.12	0.427466667	0	0.934679033	105.9301638	435.4704519	0.003115597	1.451568173	0.353100546	0.000317702
BFFIVE_15_Co_i	0.0129879	40	0.013271529	0.022119214	0.002211921	0.002764902	0	0	0	0	0	0	3294.96	0	0.360642	0	0.898948	0	10.48195	10.70148	10.70072	0.66609	7233.53	99	2.5	0	0.12	0.427466667	0	0.934679033	105.9301638	435.4704519	0.003115597	1.451568173	0.353100546	0.000317702
BFFIVE_15_Cu_i	1.003894556	4000	0.013006244	0.021677074	0.002167707	0.002709634	0	0	0	0.000541927	0	0	3357.16	0	0.373101	0	0.921016	0	10.5704	10.79424	10.79424	0.656926	7381.07	99	2.5	0	0.12	0.427466667	0	0.977383971	107.4209133	436.9612014	0.003257947	1.456537338	0.358069711	0.000315816
BFFIVE_15_Cu_i	0.316738829	1000	0.013006244	0.021677074	0.002167707	0.002709634	0	0	0	0.000541927	0	0	3357.16	0	0.373101	0	0.921016	0	10.5704	10.79424	10.79424	0.656926	7381.07	99	2.5	0	0.12	0.427466667	0	0.977383971	107.4209133	436.9612014	0.003257947	1.456537338	0.358069711	0.000315816
BFFIVE_15_Cu_i	0.013351251	40	0.013006244	0.021677074	0.002167707	0.002709634	0	0	0	0.000541927	0	0	3357.16	0	0.373101	0	0.921016	0	10.5704	10.79424	10.79424	0.656926	7381.07	99	2.5	0	0.12	0.427466667	0	0.977383971	107.4209133	436.9612014	0.003257947	1.456537338	0.358069711	0.000315816
BFFIVE_15_Fe_i	0.834842928	4000	0.013228753	0.022047921	0.002204792	0.00275599	0	0	0	0	0	0	3242.86	0	0.365231	0	0.905015	0	10.66294	10.89115	10.89115	0.661116	7256.92	99	2.5	0	0.12	0.427466667	0	0.946453951	107.6699768	437.2102648	0.003154847	1.457367549	0.358899923	0.000248603
BFFIVE_15_Fe_i	0.244552975	1000	0.013228753	0.022047921	0.002204792	0.00275599	0	0	0	0	0	0	3242.86	0	0.365231	0	0.905015	0	10.66294	10.89115	10.89115	0.661116	7256.92	99	2.5	0	0.12	0.427466667	0	0.946453951	107.6699768	437.2102648	0.003154847	1.457367549	0.358899923	0.000248603
BFFIVE_15_Fe_i	0.010700573	40	0.013228753	0.022047921	0.002204792	0.00275599	0	0	0	0	0	0	3242.86	0	0.365231	0	0.905015	0	10.66294	10.89115	10.89115	0.661116	7256.92	99	2.5	0	0.12	0.427466667	0	0.946453951	107.6699768	437.2102648	0.003154847	1.457367549	0.358899923	0.000248603
BFFIVE_15_Ni_i	0.905929192	4000	0.013271767	0.022119612	0.002211961	0.002764951	0	0	0	0	0	0	3244.76	0	0.360635	0	0.894454	0	10.57167	10.80303	10.80303	0.665881	7233.4	99	2.5	0	0.12	0.427466667	0	0.938893876	107.2326702	436.7729582	0.003129646	1.455909861	0.357442234	0.000284582
BFFIVE_15_Ni_i	0.282801299	1000	0.013271767	0.022119612	0.002211961	0.002764951	0	0	0	0	0	0	3244.76	0	0.360635	0	0.894454	0	10.57167	10.80303	10.80303	0.665881	7233.4	99	2.5	0	0.12	0.427466667	0	0.938893876	107.2326702	436.7729582	0.003129646	1.455909861	0.357442234	0.000284582
BFFIVE_15_Ni_i	0.011912461	40	0.013271767	0.022119612	0.002211961	0.002764951	0	0	0	0	0	0	3244.76	0	0.360635	0	0.894454	0	10.57167	10.80303	10.80303	0.665881	7233.4	99	2.5	0	0.12	0.427466667	0	0.938893876	107.2326702	436.7729582	0.003129646	1.455909861	0.357442234	0.000284582
BFFIVE_15_Zn_i	0.913280511	4000	0.013070009	0.021783348	0.002178335	0.002722919	0	0	0	0	0.000544584	0	3262.5	0	0.368774	0	0.907022	0	10.742	10.94278	10.94278	0.661814	7345.06	99	2.5	0	0.12	0.427466667	0	0.954030742	107.0598021	436.6000901	0.003180102	1.455333634	0.356866007	0.000269474
BFFIVE_15_Zn_i	0.260513949	1000	0.013070009	0.021783348	0.002178335	0.002722919	0	0	0	0	0.000544584	0	3262.5	0	0.368774	0	0.907022	0	10.742	10.94278	10.94278	0.661814	7345.06	99	2.5	0	0.12	0.427466667	0	0.954030742	107.0598021	436.6000901	0.003180102	1.455333634	0.356866007	0.000269474
BFFIVE_15_Zn_i	0.010888785	40	0.013070009	0.021783348	0.002178335	0.002722919	0	0	0	0	0.000544584	0	3262.5	0	0.368774	0	0.907022	0	10.742	10.94278	10.94278	0.661814	7345.06	99	2.5	0	0.12	0.427466667	0	0.954030742	107.0598021	436.6000901	0.003180102	1.455333634	0.356866007	0.000269474
BFFIVE_16_Cd_i	0.115611042	4000	0.014374593	0.023358713	0.001796824	0.00224603	0	0	0	0	0	0	3115.46	0	0.346261	0	0.841519	0	8.33907	9.0219	9.0219	0.694506	4452.3	66	1.923076923	0	0.094736842	0.337473684	0	0.416043517	66.73154021	275.4403893	0.002189703	1.449686259	0.351218633	2.78E-05
BFFIVE_16_Cd_i	0.029442497	1000	0.014374593	0.023358713	0.001796824	0.00224603	0	0	0	0	0	0	3115.46	0	0.346261	0	0.841519	0	8.33907	9.0219	9.0219	0.694506	4452.3	66	1.923076923	0	0.094736842	0.337473684	0	0.416043517	66.73154021	275.4403893	0.002189703	1.449686259	0.351218633	2.78E-05
BFFIVE_16_Cd_i	0.001186345	40	0.014374593	0.023358713	0.001796824	0.00224603	0	0	0	0	0	0	3115.46	0	0.346261	0	0.841519	0	8.33907	9.0219	9.0219	0.694506	4452.3	66	1.923076923	0	0.094736842	0.337473684	0	0.416043517	66.73154021	275.4403893	0.002189703	1.449686259	0.351218633	2.78E-05
BFFIVE_16_Co_i	0.073782289	4000	0.012358934	0.020083268	0.001544867	0.001931083	0	0	0	0	0	0	4192.52	0	0.532316	0	1.15798	0	8.29018	8.55663	8.55454	0.562823	5178.44	66	1.923076923	0	0.094736842	0.337473684	0	0.496753271	65.87884155	274.5876906	0.002614491	1.445198372	0.346730745	1.75E-05
BFFIVE_16_Co_i	0.018023846	1000	0.012358934	0.020083268	0.001544867	0.001931083	0	0	0	0	0	0	4192.52	0	0.532316	0	1.15798	0	8.29018	8.55663	8.55454	0.562823	5178.44	66	1.923076923	0	0.094736842	0.337473684	0	0.496753271	65.87884155	274.5876906	0.002614491	1.445198372	0.346730745	1.75E-05
BFFIVE_16_Co_i	0.000739882	40	0.012358934	0.020083268	0.001544867	0.001931083	0	0	0	0	0	0	4192.52	0	0.532316	0	1.15798	0	8.29018	8.55663	8.55454	0.562823	5178.44	66	1.923076923	0	0.094736842	0.337473684	0	0.496753271	65.87884155	274.5876906	0.002614491	1.445198372	0.346730745	1.75E-05
BFFIVE_16_Cu_i	0.075252657	4000	0.012064136	0.019604221	0.001508017	0.001885021	0	0	0	0.000377004	0	0	4165.26	0	0.562679	0	1.19355	0	8.48065	8.8981	8.88604	0.552286	5304.98	66	1.923076923	0	0.094736842	0.337473684	0	0.50349919	66.51685665	275.2257057	0.002649996	1.448556346	0.350088719	1.78E-05
BFFIVE_16_Cu_i	0.018489112	1000	0.012064136	0.019604221	0.001508017	0.001885021	0	0	0	0.000377004	0	0	4165.26	0	0.562679	0	1.19355	0	8.48065	8.8981	8.88604	0.552286	5304.98	66	1.923076923	0	0.094736842	0.337473684	0	0.50349919	66.51685665	275.2257057	0.002649996	1.448556346	0.350088719	1.78E-05
BFFIVE_16_Cu_i	0.000727188	40	0.012064136	0.019604221	0.001508017	0.001885021	0	0	0	0.000377004	0	0	4165.26	0	0.562679	0	1.19355	0	8.48065	8.8981	8.88604	0.552286	5304.98	66	1.923076923	0	0.094736842	0.337473684	0	0.50349919	66.51685665	275.2257057	0.002649996	1.448556346	0.350088719	1.78E-05
BFFIVE_16_Fe_i	0.074295373	4000	0.012389223	0.020132487	0.001548653	0.001935816	0	0	0	0	0	0	4105.08	0	0.529404	0	1.15041	0	8.54331	8.76455	8.764	0.562217	5165.78	66	1.923076923	0	0.094736842	0.337473684	0	0.527687966	66.53584476	275.2446939	0.002777305	1.448656283	0.350188657	1.76E-05
BFFIVE_16_Fe_i	0.018403476	1000	0.012389223	0.020132487	0.001548653	0.001935816	0	0	0	0	0	0	4105.08	0	0.529404	0	1.15041	0	8.54331	8.76455	8.764	0.562217	5165.78	66	1.923076923	0	0.094736842	0.337473684	0	0.527687966	66.53584476	275.2446939	0.002777305	1.448656283	0.350188657	1.76E-05
BFFIVE_16_Fe_i	0.000719611	40	0.012389223	0.020132487	0.001548653	0.001935816	0	0	0	0	0	0	4105.08	0	0.529404	0	1.15041	0	8.54331	8.76455	8.764	0.562217	5165.78	66	1.923076923	0	0.094736842	0.337473684	0	0.527687966	66.53584476	275.2446939	0.002777305	1.448656283	0.350188657	1.76E-05
BFFIVE_16_Ni_i	0.074040719	4000	0.012511632	0.020331402	0.001563954	0.001954942	0	0	0	0	0	0	4066.96	0	0.518274	0	1.13317	0	8.39884	8.6598	8.65175	0.569621	5115.24	66	1.923076923	0	0.094736842	0.337473684	0	0.529860915	66.51479932	275.2236484	0.002788742	1.448545518	0.350077891	1.77E-05
BFFIVE_16_Ni_i	0.018377275	1000	0.012511632	0.020331402	0.001563954	0.001954942	0	0	0	0	0	0	4066.96	0	0.518274	0	1.13317	0	8.39884	8.6598	8.65175	0.569621	5115.24	66	1.923076923	0	0.094736842	0.337473684	0	0.529860915	66.51479932	275.2236484	0.002788742	1.448545518	0.350077891	1.77E-05
BFFIVE_16_Ni_i	0.00073248	40	0.012511632	0.020331402	0.001563954	0.001954942	0	0	0	0	0	0	4066.96	0	0.518274	0	1.13317	0	8.39884	8.6598	8.65175	0.569621	5115.24	66	1.923076923	0	0.094736842	0.337473684	0	0.529860915	66.51479932	275.2236484	0.002788742	1.448545518	0.350077891	1.77E-05
BFFIVE_16_Zn_i	0.074137569	4000	0.012296602	0.019981978	0.001537075	0.001921344	0	0	0	0	0.000384269	0	4027.94	0	0.5399	0	1.15479	0	8.66686	8.96713	8.89988	0.564104	5204.69	66	1.923076923	0	0.094736842	0.337473684	0	0.506020858	66.33741541	275.0462645	0.002663268	1.447611918	0.349144292	1.77E-05
BFFIVE_16_Zn_i	0.018315564	1000	0.012296602	0.019981978	0.001537075	0.001921344	0	0	0	0	0.000384269	0	4027.94	0	0.5399	0	1.15479	0	8.66686	8.96713	8.89988	0.564104	5204.69	66	1.923076923	0	0.094736842	0.337473684	0	0.506020858	66.33741541	275.0462645	0.002663268	1.447611918	0.349144292	1.77E-05
BFFIVE_16_Zn_i	0.000762127	40	0.012296602	0.019981978	0.001537075	0.001921344	0	0	0	0	0.000384269	0	4027.94	0	0.5399	0	1.15479	0	8.66686	8.96713	8.89988	0.564104	5204.69	66	1.923076923	0	0.094736842	0.337473684	0	0.506020858	66.33741541	275.0462645	0.002663268	1.447611918	0.349144292	1.77E-05
BFFIVE_18_Cd	0.067619186	4000	0.032574427	0.023267448	0.009306979	0.005816862	0	0	0	0	0	0	894.9	0	0.0235517	0	0.236883	0	3.51152	5.14914	5.14746	1.1566	1719.14	4	5	0	0.206349206	0.701904762	0	0.464846194	49.87804301	188.284964	0.003689256	1.494325111	0.395857484	1.58E-05
BFFIVE_18_Cd	0.016222292	1000	0.032574427	0.023267448	0.009306979	0.005816862	0	0	0	0	0	0	894.9	0	0.0235517	0	0.236883	0	3.51152	5.14914	5.14746	1.1566	1719.14	4	5	0	0.206349206	0.701904762	0	0.464846194	49.87804301	188.284964	0.003689256	1.494325111	0.395857484	1.58E-05
BFFIVE_18_Cd	0.000687842	40	0.032574427	0.023267448	0.009306979	0.005816862	0	0	0	0	0	0	894.9	0	0.0235517	0	0.236883	0	3.51152	5.14914	5.14746	1.1566	1719.14	4	5	0	0.206349206	0.701904762	0	0.464846194	49.87804301	188.284964	0.003689256	1.494325111	0.395857484	1.58E-05
BFFIVE_18_Co	0.217310118	4000	0.03355765	0.02396975	0.0095879	0.005992438	0	0	0	0	0	0	1039.08	0	0.0381721	0	0.262763	0	4.14229	5.08173	5.02047	1.08509	1668.77	4	5	0	0.206349206	0.701904762	0	0.39437568	49.51132194	187.9182429	0.003129966	1.491414626	0.392947	5.24E-05
BFFIVE_18_Co	0.054345368	1000	0.03355765	0.02396975	0.0095879	0.005992438	0	0	0	0	0	0	1039.08	0	0.0381721	0	0.262763	0	4.14229	5.08173	5.02047	1.08509	1668.77	4	5	0	0.206349206	0.701904762	0	0.39437568	49.51132194	187.9182429	0.003129966	1.491414626	0.392947	5.24E-05
BFFIVE_18_Co	0.002312894	40	0.03355765	0.02396975	0.0095879	0.005992438	0	0	0	0	0	0	1039.08	0	0.0381721	0	0.262763	0	4.14229	5.08173	5.02047	1.08509	1668.77	4	5	0	0.206349206	0.701904762	0	0.39437568	49.51132194	187.9182429	0.003129966	1.491414626	0.392947	5.24E-05
BFFIVE_18_Cu	0.211980371	4000	0.033305579	0.023789699	0.00951588	0.005947425	0	0	0	0.001189485	0	0	1063.19	0	0.0357073	0	0.278771	0	3.82745	5.21177	5.21177	1.08605	1681.4	4	5	0	0.206349206	0.701904762	0	0.408745967	49.53516252	187.9420835	0.003244016	1.491603837	0.39313621	5.03E-05
BFFIVE_18_Cu	0.052107493	1000	0.033305579	0.023789699	0.00951588	0.005947425	0	0	0	0.001189485	0	0	1063.19	0	0.0357073	0	0.278771	0	3.82745	5.21177	5.21177	1.08605	1681.4	4	5	0	0.206349206	0.701904762	0	0.408745967	49.53516252	187.9420835	0.003244016	1.491603837	0.39313621	5.03E-05
BFFIVE_18_Cu	0.00226417	40	0.033305579	0.023789699	0.00951588	0.005947425	0	0	0	0.001189485	0	0	1063.19	0	0.0357073	0	0.278771	0	3.82745	5.21177	5.21177	1.08605	1681.4	4	5	0	0.206349206	0.701904762	0	0.408745967	49.53516252	187.9420835	0.003244016	1.491603837	0.39313621	5.03E-05
BFFIVE_18_Fe	0.152490588	4000	0.032770768	0.023407692	0.009363077	0.005851923	0	0	0	0	0	0	1123.79	0	0.038438	0	0.284555	0	3.91479	5.3039	5.3008	1.05365	1708.84	4	5	0	0.206349206	0.701904762	0	0.421177624	49.40924067	187.8161616	0.00334268	1.490604457	0.392136831	3.69E-05
BFFIVE_18_Fe	0.039199827	1000	0.032770768	0.023407692	0.009363077	0.005851923	0	0	0	0	0	0	1123.79	0	0.038438	0	0.284555	0	3.91479	5.3039	5.3008	1.05365	1708.84	4	5	0	0.206349206	0.701904762	0	0.421177624	49.40924067	187.8161616	0.00334268	1.490604457	0.392136831	3.69E-05
BFFIVE_18_Fe	0.00153158	40	0.032770768	0.023407692	0.009363077	0.005851923	0	0	0	0	0	0	1123.79	0	0.038438	0	0.284555	0	3.91479	5.3039	5.3008	1.05365	1708.84	4	5	0	0.206349206	0.701904762	0	0.421177624	49.40924067	187.8161616	0.00334268	1.490604457	0.392136831	3.69E-05
BFFIVE_18_Ni	0.188941303	4000	0.034108905	0.024363503	0.009745401	0.006090876	0	0	0	0	0	0	994.919	0	0.0315122	0	0.259862	0	3.71489	5.25878	5.25491	1.10243	1641.8	4	5	0	0.206349206	0.701904762	0	0.406429033	49.44791354	187.8548345	0.003225627	1.490911385	0.392443758	4.53E-05
BFFIVE_18_Ni	0.048172007	1000	0.034108905	0.024363503	0.009745401	0.006090876	0	0	0	0	0	0	994.919	0	0.0315122	0	0.259862	0	3.71489	5.25878	5.25491	1.10243	1641.8	4	5	0	0.206349206	0.701904762	0	0.406429033	49.44791354	187.8548345	0.003225627	1.490911385	0.392443758	4.53E-05
BFFIVE_18_Ni	0.001946787	40	0.034108905	0.024363503	0.009745401	0.006090876	0	0	0	0	0	0	994.919	0	0.0315122	0	0.259862	0	3.71489	5.25878	5.25491	1.10243	1641.8	4	5	0	0.206349206	0.701904762	0	0.406429033	49.44791354	187.8548345	0.003225627	1.490911385	0.392443758	4.53E-05
BFFIVE_18_Zn	0.275427701	4000	0.03341548	0.0238682	0.00954728	0.00596705	0	0	0	0	0.00119341	0	1106.54	0	0.0416541	0	0.277438	0	3.98234	5.17574	5.17574	1.09329	1675.87	4	5	0	0.206349206	0.701904762	0	0.400530095	49.32899629	187.7359173	0.00317881	1.489967597	0.391499971	6.93E-05
BFFIVE_18_Zn	0.070892077	1000	0.03341548	0.0238682	0.00954728	0.00596705	0	0	0	0	0.00119341	0	1106.54	0	0.0416541	0	0.277438	0	3.98234	5.17574	5.17574	1.09329	1675.87	4	5	0	0.206349206	0.701904762	0	0.400530095	49.32899629	187.7359173	0.00317881	1.489967597	0.391499971	6.93E-05
BFFIVE_18_Zn	0.002961686	40	0.03341548	0.0238682	0.00954728	0.00596705	0	0	0	0	0.00119341	0	1106.54	0	0.0416541	0	0.277438	0	3.98234	5.17574	5.17574	1.09329	1675.87	4	5	0	0.206349206	0.701904762	0	0.400530095	49.32899629	187.7359173	0.00317881	1.489967597	0.391499971	6.93E-05
BFFIVE_1_Cd	0.108480008	4000	0.012809735	0.016012169	0.003202434	0.004003042	0	0	0	0	0	0	3256.89	0	0.405564	0	0.92783	0	8.15764	9.59126	9.59002	0.705388	1249.05	9.5	5	0	0.191489362	0.68212766	0	0.251849011	18.04955133	69.67752979	0.00535849	1.482500634	0.384033007	2.57E-05
BFFIVE_1_Cd	0.02633193	1000	0.012809735	0.016012169	0.003202434	0.004003042	0	0	0	0	0	0	3256.89	0	0.405564	0	0.92783	0	8.15764	9.59126	9.59002	0.705388	1249.05	9.5	5	0	0.191489362	0.68212766	0	0.251849011	18.04955133	69.67752979	0.00535849	1.482500634	0.384033007	2.57E-05
BFFIVE_1_Cd	0.001028177	40	0.012809735	0.016012169	0.003202434	0.004003042	0	0	0	0	0	0	3256.89	0	0.405564	0	0.92783	0	8.15764	9.59126	9.59002	0.705388	1249.05	9.5	5	0	0.191489362	0.68212766	0	0.251849011	18.04955133	69.67752979	0.00535849	1.482500634	0.384033007	2.57E-05
BFFIVE_1_Co	0.135138249	4000	0.015029825	0.018787281	0.003757456	0.00469682	0	0	0	0	0	0	3013.17	0	0.313509	0	0.8272	0	7.34827	8.59889	8.59889	0.744221	1064.55	9.5	5	0	0.191489362	0.68212766	0	0.240044001	17.58102667	69.20900513	0.005107319	1.472532024	0.374064397	3.20E-05
BFFIVE_1_Co	0.033041221	1000	0.015029825	0.018787281	0.003757456	0.00469682	0	0	0	0	0	0	3013.17	0	0.313509	0	0.8272	0	7.34827	8.59889	8.59889	0.744221	1064.55	9.5	5	0	0.191489362	0.68212766	0	0.240044001	17.58102667	69.20900513	0.005107319	1.472532024	0.374064397	3.20E-05
BFFIVE_1_Co	0.001325318	40	0.015029825	0.018787281	0.003757456	0.00469682	0	0	0	0	0	0	3013.17	0	0.313509	0	0.8272	0	7.34827	8.59889	8.59889	0.744221	1064.55	9.5	5	0	0.191489362	0.68212766	0	0.240044001	17.58102667	69.20900513	0.005107319	1.472532024	0.374064397	3.20E-05
BFFIVE_1_Cu	0.145606909	4000	0.014316648	0.017895811	0.003579162	0.004473953	0	0	0	0.000894791	0	0	3177.67	0	0.356515	0	0.882443	0	7.5532	9.04809	9.04809	0.715763	1117.58	9.5	5	0	0.191489362	0.68212766	0	0.250736105	17.92284166	69.55082012	0.005334811	1.479804683	0.381337057	3.46E-05
BFFIVE_1_Cu	0.035760425	1000	0.014316648	0.017895811	0.003579162	0.004473953	0	0	0	0.000894791	0	0	3177.67	0	0.356515	0	0.882443	0	7.5532	9.04809	9.04809	0.715763	1117.58	9.5	5	0	0.191489362	0.68212766	0	0.250736105	17.92284166	69.55082012	0.005334811	1.479804683	0.381337057	3.46E-05
BFFIVE_1_Cu	0.001403483	40	0.014316648	0.017895811	0.003579162	0.004473953	0	0	0	0.000894791	0	0	3177.67	0	0.356515	0	0.882443	0	7.5532	9.04809	9.04809	0.715763	1117.58	9.5	5	0	0.191489362	0.68212766	0	0.250736105	17.92284166	69.55082012	0.005334811	1.479804683	0.381337057	3.46E-05
BFFIVE_1_Fe	0.119882936	4000	0.014705207	0.018381508	0.003676302	0.004595377	0	0	0	0	0	0	3053.73	4.28373	0.33142	0	0.85802	0	7.58544	8.66036	8.66036	0.723433	1088.05	9.5	5	0	0.191489362	0.68212766	0	0.235544381	17.5870626	69.21504106	0.005011583	1.472660448	0.374192821	2.87E-05
BFFIVE_1_Fe	0.02931571	1000	0.014705207	0.018381508	0.003676302	0.004595377	0	0	0	0	0	0	3053.73	4.28373	0.33142	0	0.85802	0	7.58544	8.66036	8.66036	0.723433	1088.05	9.5	5	0	0.191489362	0.68212766	0	0.235544381	17.5870626	69.21504106	0.005011583	1.472660448	0.374192821	2.87E-05
BFFIVE_1_Fe	0.001216885	40	0.014705207	0.018381508	0.003676302	0.004595377	0	0	0	0	0	0	3053.73	4.28373	0.33142	0	0.85802	0	7.58544	8.66036	8.66036	0.723433	1088.05	9.5	5	0	0.191489362	0.68212766	0	0.235544381	17.5870626	69.21504106	0.005011583	1.472660448	0.374192821	2.87E-05
BFFIVE_1_Ni	0.096392741	4000	0.015711073	0.019638842	0.003927768	0.00490971	0	0	0	0	0	0	2611.6	0	0.278459	0	0.740491	0	7.49206	8.31345	8.31345	0.777566	1018.39	9.5	5	0	0.191489362	0.68212766	0	0.363181109	18.07763384	69.7056123	0.007727258	1.483098134	0.384630507	2.25E-05
BFFIVE_1_Ni	0.023560252	1000	0.015711073	0.019638842	0.003927768	0.00490971	0	0	0	0	0	0	2611.6	0	0.278459	0	0.740491	0	7.49206	8.31345	8.31345	0.777566	1018.39	9.5	5	0	0.191489362	0.68212766	0	0.363181109	18.07763384	69.7056123	0.007727258	1.483098134	0.384630507	2.25E-05
BFFIVE_1_Ni	0.000991293	40	0.015711073	0.019638842	0.003927768	0.00490971	0	0	0	0	0	0	2611.6	0	0.278459	0	0.740491	0	7.49206	8.31345	8.31345	0.777566	1018.39	9.5	5	0	0.191489362	0.68212766	0	0.363181109	18.07763384	69.7056123	0.007727258	1.483098134	0.384630507	2.25E-05
BFFIVE_1_Zn	0.093455392	4000	0.014987869	0.018734836	0.003746967	0.004683709	0	0	0	0	0.000936742	0	2742.02	0	0.304366	0	0.789273	0	7.7093	8.56297	8.56297	0.752186	1067.53	9.5	5	0	0.191489362	0.68212766	0	0.368411771	18.03428382	69.66226228	0.007838548	1.482175793	0.383708166	2.22E-05
BFFIVE_1_Zn	0.022939415	1000	0.014987869	0.018734836	0.003746967	0.004683709	0	0	0	0	0.000936742	0	2742.02	0	0.304366	0	0.789273	0	7.7093	8.56297	8.56297	0.752186	1067.53	9.5	5	0	0.191489362	0.68212766	0	0.368411771	18.03428382	69.66226228	0.007838548	1.482175793	0.383708166	2.22E-05
BFFIVE_1_Zn	0.000915456	40	0.014987869	0.018734836	0.003746967	0.004683709	0	0	0	0	0.000936742	0	2742.02	0	0.304366	0	0.789273	0	7.7093	8.56297	8.56297	0.752186	1067.53	9.5	5	0	0.191489362	0.68212766	0	0.368411771	18.03428382	69.66226228	0.007838548	1.482175793	0.383708166	2.22E-05
BFFIVE_2_Cd	0.057136299	4000	0.008913649	0.013370474	0.002228412	0.002785515	0	0	0	0	0	0	1332.36	0	0.765744	0	0.377947	0	10.97149	12.44649	12.44649	1.07057	1795	13.5	4.166666667	0	0.176470588	0.628627451	0	0.259894871	19.38664843	75.4084974	0.005095978	1.478597988	0.380130361	1.39E-05
BFFIVE_2_Cd	0.01458605	1000	0.008913649	0.013370474	0.002228412	0.002785515	0	0	0	0	0	0	1332.36	0	0.765744	0	0.377947	0	10.97149	12.44649	12.44649	1.07057	1795	13.5	4.166666667	0	0.176470588	0.628627451	0	0.259894871	19.38664843	75.4084974	0.005095978	1.478597988	0.380130361	1.39E-05
BFFIVE_2_Cd	0.000504292	40	0.008913649	0.013370474	0.002228412	0.002785515	0	0	0	0	0	0	1332.36	0	0.765744	0	0.377947	0	10.97149	12.44649	12.44649	1.07057	1795	13.5	4.166666667	0	0.176470588	0.628627451	0	0.259894871	19.38664843	75.4084974	0.005095978	1.478597988	0.380130361	1.39E-05
BFFIVE_2_Cd_i	3.334725403	4000	0.017676238	0.026514356	0.004419059	0.005523824	0	0	0	0	0	0	4201.27	0	0.0442566	0	1.38799	0	4.08917	4.83251	4.83093	0.530752	1810.34	26	4.166666667	0	0.176470588	0.628627451	0	0.519402466	38.68420445	150.7279024	0.005092181	1.477724533	0.379256906	0.000878297
BFFIVE_2_Cd_i	0.904945034	1000	0.017676238	0.026514356	0.004419059	0.005523824	0	0	0	0	0	0	4201.27	0	0.0442566	0	1.38799	0	4.08917	4.83251	4.83093	0.530752	1810.34	26	4.166666667	0	0.176470588	0.628627451	0	0.519402466	38.68420445	150.7279024	0.005092181	1.477724533	0.379256906	0.000878297
BFFIVE_2_Cd_i	0.037687432	40	0.017676238	0.026514356	0.004419059	0.005523824	0	0	0	0	0	0	4201.27	0	0.0442566	0	1.38799	0	4.08917	4.83251	4.83093	0.530752	1810.34	26	4.166666667	0	0.176470588	0.628627451	0	0.519402466	38.68420445	150.7279024	0.005092181	1.477724533	0.379256906	0.000878297
BFFIVE_2_Co	0.06207384	4000	0.009995564	0.014993347	0.002498891	0.003123614	0	0	0	0	0	0	1013	0	0.711011	0	0.316328	0	10.1868	11.72081	11.72081	1.08956	1600.71	13.5	4.166666667	0	0.176470588	0.628627451	0	0.23484906	18.90008854	74.92193751	0.004604884	1.469057598	0.370589971	1.50E-05
BFFIVE_2_Co	0.015246578	1000	0.009995564	0.014993347	0.002498891	0.003123614	0	0	0	0	0	0	1013	0	0.711011	0	0.316328	0	10.1868	11.72081	11.72081	1.08956	1600.71	13.5	4.166666667	0	0.176470588	0.628627451	0	0.23484906	18.90008854	74.92193751	0.004604884	1.469057598	0.370589971	1.50E-05
BFFIVE_2_Co	0.000685329	40	0.009995564	0.014993347	0.002498891	0.003123614	0	0	0	0	0	0	1013	0	0.711011	0	0.316328	0	10.1868	11.72081	11.72081	1.08956	1600.71	13.5	4.166666667	0	0.176470588	0.628627451	0	0.23484906	18.90008854	74.92193751	0.004604884	1.469057598	0.370589971	1.50E-05
BFFIVE_2_Co_i	4.486559522	4000	0.019752355	0.029628532	0.004938089	0.006172611	0	0	0	0	0	0	4211.81	0	0.023569	0	1.33608	0	3.75669	4.38212	3.98176	0.538276	1620.06	26	4.166666667	0	0.176470588	0.628627451	0	0.451560499	37.66625775	149.7099557	0.004427064	1.467744664	0.369277037	0.00154365
BFFIVE_2_Co_i	1.477016849	1000	0.019752355	0.029628532	0.004938089	0.006172611	0	0	0	0	0	0	4211.81	0	0.023569	0	1.33608	0	3.75669	4.38212	3.98176	0.538276	1620.06	26	4.166666667	0	0.176470588	0.628627451	0	0.451560499	37.66625775	149.7099557	0.004427064	1.467744664	0.369277037	0.00154365
BFFIVE_2_Co_i	0.064932904	40	0.019752355	0.029628532	0.004938089	0.006172611	0	0	0	0	0	0	4211.81	0	0.023569	0	1.33608	0	3.75669	4.38212	3.98176	0.538276	1620.06	26	4.166666667	0	0.176470588	0.628627451	0	0.451560499	37.66625775	149.7099557	0.004427064	1.467744664	0.369277037	0.00154365
BFFIVE_2_Cu	0.064499693	4000	0.009692681	0.014539022	0.00242317	0.003028963	0	0	0	0.000605793	0	0	1124.47	0	0.750582	0	0.336902	0	10.33073	11.89191	11.89191	1.06583	1650.73	13.5	4.166666667	0	0.176470588	0.628627451	0	0.246163186	19.25580376	75.27765273	0.004826729	1.476032406	0.37756478	1.56E-05
BFFIVE_2_Cu	0.016084267	1000	0.009692681	0.014539022	0.00242317	0.003028963	0	0	0	0.000605793	0	0	1124.47	0	0.750582	0	0.336902	0	10.33073	11.89191	11.89191	1.06583	1650.73	13.5	4.166666667	0	0.176470588	0.628627451	0	0.246163186	19.25580376	75.27765273	0.004826729	1.476032406	0.37756478	1.56E-05
BFFIVE_2_Cu	0.000590176	40	0.009692681	0.014539022	0.00242317	0.003028963	0	0	0	0.000605793	0	0	1124.47	0	0.750582	0	0.336902	0	10.33073	11.89191	11.89191	1.06583	1650.73	13.5	4.166666667	0	0.176470588	0.628627451	0	0.246163186	19.25580376	75.27765273	0.004826729	1.476032406	0.37756478	1.56E-05
BFFIVE_2_Cu_i	4.664933102	4000	0.019011407	0.02851711	0.004752852	0.005941065	0	0	0	0.001188213	0	0	4414.05	0	0.0281846	0	1.39065	0	3.8291	4.46179	4.0729	0.522634	1683.2	26	4.166666667	0	0.176470588	0.628627451	0	0.487559922	38.35345916	150.3971571	0.004779999	1.474481932	0.376014306	0.00148646
BFFIVE_2_Cu_i	1.570082275	1000	0.019011407	0.02851711	0.004752852	0.005941065	0	0	0	0.001188213	0	0	4414.05	0	0.0281846	0	1.39065	0	3.8291	4.46179	4.0729	0.522634	1683.2	26	4.166666667	0	0.176470588	0.628627451	0	0.487559922	38.35345916	150.3971571	0.004779999	1.474481932	0.376014306	0.00148646
BFFIVE_2_Cu_i	0.062799986	40	0.019011407	0.02851711	0.004752852	0.005941065	0	0	0	0.001188213	0	0	4414.05	0	0.0281846	0	1.39065	0	3.8291	4.46179	4.0729	0.522634	1683.2	26	4.166666667	0	0.176470588	0.628627451	0	0.487559922	38.35345916	150.3971571	0.004779999	1.474481932	0.376014306	0.00148646
BFFIVE_2_Fe	0.054963371	4000	0.009963447	0.01494517	0.002490862	0.003113577	0	0	0	0	0	0	1069.46	0	0.742757	0	0.324894	0	10.62225	12.04352	12.03181	1.07968	1605.87	13.5	4.166666667	0	0.176470588	0.628627451	0	0.243963916	19.30041071	75.32225968	0.004783606	1.476907053	0.378439426	1.33E-05
BFFIVE_2_Fe	0.013555587	1000	0.009963447	0.01494517	0.002490862	0.003113577	0	0	0	0	0	0	1069.46	0	0.742757	0	0.324894	0	10.62225	12.04352	12.03181	1.07968	1605.87	13.5	4.166666667	0	0.176470588	0.628627451	0	0.243963916	19.30041071	75.32225968	0.004783606	1.476907053	0.378439426	1.33E-05
BFFIVE_2_Fe	0.00054299	40	0.009963447	0.01494517	0.002490862	0.003113577	0	0	0	0	0	0	1069.46	0	0.742757	0	0.324894	0	10.62225	12.04352	12.03181	1.07968	1605.87	13.5	4.166666667	0	0.176470588	0.628627451	0	0.243963916	19.30041071	75.32225968	0.004783606	1.476907053	0.378439426	1.33E-05
BFFIVE_2_Fe_i	2.883511494	4000	0.019193858	0.028790787	0.004798464	0.005998081	0	0	0	0	0	0	4208.3	0	0.0306018	0	1.38524	0	3.9402	4.82079	4.24216	0.519982	1667.2	26	4.166666667	0	0.176470588	0.628627451	0	0.663259603	38.85520604	150.898904	0.006502545	1.479401019	0.380933393	0.000917808
BFFIVE_2_Fe_i	0.896449986	1000	0.019193858	0.028790787	0.004798464	0.005998081	0	0	0	0	0	0	4208.3	0	0.0306018	0	1.38524	0	3.9402	4.82079	4.24216	0.519982	1667.2	26	4.166666667	0	0.176470588	0.628627451	0	0.663259603	38.85520604	150.898904	0.006502545	1.479401019	0.380933393	0.000917808
BFFIVE_2_Fe_i	0.038928129	40	0.019193858	0.028790787	0.004798464	0.005998081	0	0	0	0	0	0	4208.3	0	0.0306018	0	1.38524	0	3.9402	4.82079	4.24216	0.519982	1667.2	26	4.166666667	0	0.176470588	0.628627451	0	0.663259603	38.85520604	150.898904	0.006502545	1.479401019	0.380933393	0.000917808
BFFIVE_2_Ni	0.07767079	4000	0.009831331	0.014746997	0.002457833	0.003072291	0	0	0	0	0	0	1099.77	0	0.764503	0	0.329955	0	10.08451	12.02203	12.02203	1.07118	1627.45	13.5	4.166666667	0	0.176470588	0.628627451	0	0.232181476	18.78097701	74.80282598	0.004552578	1.466722078	0.368254451	1.88E-05
BFFIVE_2_Ni	0.019796257	1000	0.009831331	0.014746997	0.002457833	0.003072291	0	0	0	0	0	0	1099.77	0	0.764503	0	0.329955	0	10.08451	12.02203	12.02203	1.07118	1627.45	13.5	4.166666667	0	0.176470588	0.628627451	0	0.232181476	18.78097701	74.80282598	0.004552578	1.466722078	0.368254451	1.88E-05
BFFIVE_2_Ni	0.000778296	40	0.009831331	0.014746997	0.002457833	0.003072291	0	0	0	0	0	0	1099.77	0	0.764503	0	0.329955	0	10.08451	12.02203	12.02203	1.07118	1627.45	13.5	4.166666667	0	0.176470588	0.628627451	0	0.232181476	18.78097701	74.80282598	0.004552578	1.466722078	0.368254451	1.88E-05
BFFIVE_2_Ni_i	4.196777779	4000	0.019058623	0.028587935	0.004764656	0.00595582	0	0	0	0	0	0	4465.43	0	0.0288281	0	1.4053	0	3.81595	4.56787	4.55937	0.519134	1679.03	26	4.166666667	0	0.176470588	0.628627451	0	0.475275619	38.32255711	150.366255	0.004659565	1.474178971	0.375711344	0.00126223
BFFIVE_2_Ni_i	1.317486136	1000	0.019058623	0.028587935	0.004764656	0.00595582	0	0	0	0	0	0	4465.43	0	0.0288281	0	1.4053	0	3.81595	4.56787	4.55937	0.519134	1679.03	26	4.166666667	0	0.176470588	0.628627451	0	0.475275619	38.32255711	150.366255	0.004659565	1.474178971	0.375711344	0.00126223
BFFIVE_2_Ni_i	0.055054665	40	0.019058623	0.028587935	0.004764656	0.00595582	0	0	0	0	0	0	4465.43	0	0.0288281	0	1.4053	0	3.81595	4.56787	4.55937	0.519134	1679.03	26	4.166666667	0	0.176470588	0.628627451	0	0.475275619	38.32255711	150.366255	0.004659565	1.474178971	0.375711344	0.00126223
BFFIVE_2_Zn	0.057907395	4000	0.0095879	0.01438185	0.002396975	0.002996219	0	0	0	0	0.000599244	0	1175.49	0	0.741862	0	0.347853	0	10.5499	11.97872	11.96401	1.05798	1668.77	13.5	4.166666667	0	0.176470588	0.628627451	0	0.239309746	19.15785306	75.17970203	0.004692348	1.474111804	0.375644178	1.42E-05
BFFIVE_2_Zn	0.014861079	1000	0.0095879	0.01438185	0.002396975	0.002996219	0	0	0	0	0.000599244	0	1175.49	0	0.741862	0	0.347853	0	10.5499	11.97872	11.96401	1.05798	1668.77	13.5	4.166666667	0	0.176470588	0.628627451	0	0.239309746	19.15785306	75.17970203	0.004692348	1.474111804	0.375644178	1.42E-05
BFFIVE_2_Zn	0.000627314	40	0.0095879	0.01438185	0.002396975	0.002996219	0	0	0	0	0.000599244	0	1175.49	0	0.741862	0	0.347853	0	10.5499	11.97872	11.96401	1.05798	1668.77	13.5	4.166666667	0	0.176470588	0.628627451	0	0.239309746	19.15785306	75.17970203	0.004692348	1.474111804	0.375644178	1.42E-05
BFFIVE_2_Zn_i	4.171260408	4000	0.019003955	0.028505933	0.004750989	0.005938736	0	0	0	0	0.001187747	0	4270.89	0	0.0329686	0	1.37977	0	3.94552	4.64966	4.2267	0.524248	1683.86	26	4.166666667	0	0.176470588	0.628627451	0	0.475128822	38.21288704	150.256585	0.004658126	1.473103774	0.374636147	0.00121237
BFFIVE_2_Zn_i	1.287086115	1000	0.019003955	0.028505933	0.004750989	0.005938736	0	0	0	0	0.001187747	0	4270.89	0	0.0329686	0	1.37977	0	3.94552	4.64966	4.2267	0.524248	1683.86	26	4.166666667	0	0.176470588	0.628627451	0	0.475128822	38.21288704	150.256585	0.004658126	1.473103774	0.374636147	0.00121237
BFFIVE_2_Zn_i	0.05107385	40	0.019003955	0.028505933	0.004750989	0.005938736	0	0	0	0	0.001187747	0	4270.89	0	0.0329686	0	1.37977	0	3.94552	4.64966	4.2267	0.524248	1683.86	26	4.166666667	0	0.176470588	0.628627451	0	0.475128822	38.21288704	150.256585	0.004658126	1.473103774	0.374636147	0.00121237
BFFIVE_3_Cd	0.507181241	4000	0.016615867	0.016615867	0.008307934	0.010384917	0	0	0	0	0	0	1126.09	0	0.0517839	0	0.315899	0	4.17119	5.88798	5.88798	1.30504	1925.87	3	12.5	0	0.333333333	1.187407407	0	0.915306248	45.60448751	164.2389912	0.008475058	1.5207314	0.422263773	0.000147904
BFFIVE_3_Cd	0.149754266	1000	0.016615867	0.016615867	0.008307934	0.010384917	0	0	0	0	0	0	1126.09	0	0.0517839	0	0.315899	0	4.17119	5.88798	5.88798	1.30504	1925.87	3	12.5	0	0.333333333	1.187407407	0	0.915306248	45.60448751	164.2389912	0.008475058	1.5207314	0.422263773	0.000147904
BFFIVE_3_Cd	0.006274333	40	0.016615867	0.016615867	0.008307934	0.010384917	0	0	0	0	0	0	1126.09	0	0.0517839	0	0.315899	0	4.17119	5.88798	5.88798	1.30504	1925.87	3	12.5	0	0.333333333	1.187407407	0	0.915306248	45.60448751	164.2389912	0.008475058	1.5207314	0.422263773	0.000147904
BFFIVE_3_Co	1.95051431	4000	0.019327056	0.019327056	0.009663528	0.01207941	0	0	0	0	0	0	893.168	0	0.0296906	0	0.271358	0	3.61397	4.97671	4.97671	1.30344	1655.71	3	12.5	0	0.333333333	1.187407407	0	0.945929946	45.20008452	163.8345882	0.008758611	1.516986928	0.418519301	0.00121075
BFFIVE_3_Co	0.907754469	1000	0.019327056	0.019327056	0.009663528	0.01207941	0	0	0	0	0	0	893.168	0	0.0296906	0	0.271358	0	3.61397	4.97671	4.97671	1.30344	1655.71	3	12.5	0	0.333333333	1.187407407	0	0.945929946	45.20008452	163.8345882	0.008758611	1.516986928	0.418519301	0.00121075
BFFIVE_3_Co	0.049263039	40	0.019327056	0.019327056	0.009663528	0.01207941	0	0	0	0	0	0	893.168	0	0.0296906	0	0.271358	0	3.61397	4.97671	4.97671	1.30344	1655.71	3	12.5	0	0.333333333	1.187407407	0	0.945929946	45.20008452	163.8345882	0.008758611	1.516986928	0.418519301	0.00121075
BFFIVE_3_Cu	2.577545191	4000	0.019623114	0.019623114	0.009811557	0.012264446	0	0	0	0.002452889	0	0	797.729	0	0.0259723	0	0.259544	0	3.5206	4.83741	4.83612	1.3422	1630.73	3	12.5	0	0.333333333	1.187407407	0	0.951513653	45.30392069	163.9384244	0.008810312	1.517948374	0.419480747	0.0038927
BFFIVE_3_Cu	1.771713347	1000	0.019623114	0.019623114	0.009811557	0.012264446	0	0	0	0.002452889	0	0	797.729	0	0.0259723	0	0.259544	0	3.5206	4.83741	4.83612	1.3422	1630.73	3	12.5	0	0.333333333	1.187407407	0	0.951513653	45.30392069	163.9384244	0.008810312	1.517948374	0.419480747	0.0038927
BFFIVE_3_Cu	0.154944183	40	0.019623114	0.019623114	0.009811557	0.012264446	0	0	0	0.002452889	0	0	797.729	0	0.0259723	0	0.259544	0	3.5206	4.83741	4.83612	1.3422	1630.73	3	12.5	0	0.333333333	1.187407407	0	0.951513653	45.30392069	163.9384244	0.008810312	1.517948374	0.419480747	0.0038927
BFFIVE_3_Fe	1.128395579	4000	0.018369795	0.018369795	0.009184898	0.011481122	0	0	0	0	0	0	1031.47	0	0.0391815	0	0.304048	0	3.81347	5.23374	5.22975	1.22711	1741.99	3	12.5	0	0.333333333	1.187407407	0	0.948376141	45.15678799	163.7912917	0.008781261	1.516586034	0.418118407	0.000408979
BFFIVE_3_Fe	0.374532908	1000	0.018369795	0.018369795	0.009184898	0.011481122	0	0	0	0	0	0	1031.47	0	0.0391815	0	0.304048	0	3.81347	5.23374	5.22975	1.22711	1741.99	3	12.5	0	0.333333333	1.187407407	0	0.948376141	45.15678799	163.7912917	0.008781261	1.516586034	0.418118407	0.000408979
BFFIVE_3_Fe	0.01690296	40	0.018369795	0.018369795	0.009184898	0.011481122	0	0	0	0	0	0	1031.47	0	0.0391815	0	0.304048	0	3.81347	5.23374	5.22975	1.22711	1741.99	3	12.5	0	0.333333333	1.187407407	0	0.948376141	45.15678799	163.7912917	0.008781261	1.516586034	0.418118407	0.000408979
BFFIVE_3_Ni	1.88597767	4000	0.019496384	0.019496384	0.009748192	0.01218524	0	0	0	0	0	0	864.633	0	0.0290891	0	0.26722	0	3.62611	5.21521	5.01925	1.3139	1641.33	3	12.5	0	0.333333333	1.187407407	0	0.956768058	45.06191633	163.69642	0.008858963	1.515707593	0.417239966	0.00108194
BFFIVE_3_Ni	0.844627007	1000	0.019496384	0.019496384	0.009748192	0.01218524	0	0	0	0	0	0	864.633	0	0.0290891	0	0.26722	0	3.62611	5.21521	5.01925	1.3139	1641.33	3	12.5	0	0.333333333	1.187407407	0	0.956768058	45.06191633	163.69642	0.008858963	1.515707593	0.417239966	0.00108194
BFFIVE_3_Ni	0.045488612	40	0.019496384	0.019496384	0.009748192	0.01218524	0	0	0	0	0	0	864.633	0	0.0290891	0	0.26722	0	3.62611	5.21521	5.01925	1.3139	1641.33	3	12.5	0	0.333333333	1.187407407	0	0.956768058	45.06191633	163.69642	0.008858963	1.515707593	0.417239966	0.00108194
BFFIVE_3_Zn	1.596143869	4000	0.018515947	0.018515947	0.009257973	0.011572467	0	0	0	0	0.002314493	0	960.347	0	0.0363705	0	0.292126	0	3.75164	5.12748	5.12477	1.27356	1728.24	3	12.5	0	0.333333333	1.187407407	0	0.947664199	44.91776787	163.5522716	0.008774669	1.514372885	0.415905258	0.000774102
BFFIVE_3_Zn	0.647374887	1000	0.018515947	0.018515947	0.009257973	0.011572467	0	0	0	0	0.002314493	0	960.347	0	0.0363705	0	0.292126	0	3.75164	5.12748	5.12477	1.27356	1728.24	3	12.5	0	0.333333333	1.187407407	0	0.947664199	44.91776787	163.5522716	0.008774669	1.514372885	0.415905258	0.000774102
BFFIVE_3_Zn	0.032706804	40	0.018515947	0.018515947	0.009257973	0.011572467	0	0	0	0	0.002314493	0	960.347	0	0.0363705	0	0.292126	0	3.75164	5.12748	5.12477	1.27356	1728.24	3	12.5	0	0.333333333	1.187407407	0	0.947664199	44.91776787	163.5522716	0.008774669	1.514372885	0.415905258	0.000774102
BFFIVE_4_Cd_i	0.377875263	4000	0.029328111	0.039104148	0.004888019	0.006110023	0	0	0	0	0	0	0	116.061	0	0.00197763	0	0.0464815	1.85297	3.93499	3.14311	1.3855	3273.31	67	3.125	0	0.134328358	0.478507463	0	0.735764742	97.23919597	391.62852	0.002745391	1.461300448	0.362832821	0.000177833
BFFIVE_4_Cd_i	0.150256121	1000	0.029328111	0.039104148	0.004888019	0.006110023	0	0	0	0	0	0	0	116.061	0	0.00197763	0	0.0464815	1.85297	3.93499	3.14311	1.3855	3273.31	67	3.125	0	0.134328358	0.478507463	0	0.735764742	97.23919597	391.62852	0.002745391	1.461300448	0.362832821	0.000177833
BFFIVE_4_Cd_i	0.008342712	40	0.029328111	0.039104148	0.004888019	0.006110023	0	0	0	0	0	0	0	116.061	0	0.00197763	0	0.0464815	1.85297	3.93499	3.14311	1.3855	3273.31	67	3.125	0	0.134328358	0.478507463	0	0.735764742	97.23919597	391.62852	0.002745391	1.461300448	0.362832821	0.000177833
BFFIVE_4_Co_i	0.342294157	4000	0.018155822	0.024207763	0.00302597	0.003782463	0	0	0	0	0	0	2628.75	9.47781	0.182663	0	0.602511	0	6.54617	7.00354	7.00354	0.790525	5287.56	67	3.125	0	0.134328358	0.478507463	0	1.225956179	95.77770389	390.1670279	0.004574463	1.455847119	0.357379492	8.62E-05
BFFIVE_4_Co_i	0.090047046	1000	0.018155822	0.024207763	0.00302597	0.003782463	0	0	0	0	0	0	2628.75	9.47781	0.182663	0	0.602511	0	6.54617	7.00354	7.00354	0.790525	5287.56	67	3.125	0	0.134328358	0.478507463	0	1.225956179	95.77770389	390.1670279	0.004574463	1.455847119	0.357379492	8.62E-05
BFFIVE_4_Co_i	0.003592828	40	0.018155822	0.024207763	0.00302597	0.003782463	0	0	0	0	0	0	2628.75	9.47781	0.182663	0	0.602511	0	6.54617	7.00354	7.00354	0.790525	5287.56	67	3.125	0	0.134328358	0.478507463	0	1.225956179	95.77770389	390.1670279	0.004574463	1.455847119	0.357379492	8.62E-05
BFFIVE_4_Cu_i	0.943751272	4000	0.020042674	0.026723566	0.003340446	0.004175557	0	0	0	0.000835111	0	0	2119.95	1.31171	0.134459	0	0.499228	0	6.60438	7.14636	7.12255	0.879077	4789.78	67	3.125	0	0.134328358	0.478507463	0	0.930818233	96.63284515	391.0221691	0.003473202	1.459037945	0.360570318	0.000250765
BFFIVE_4_Cu_i	0.257499508	1000	0.020042674	0.026723566	0.003340446	0.004175557	0	0	0	0.000835111	0	0	2119.95	1.31171	0.134459	0	0.499228	0	6.60438	7.14636	7.12255	0.879077	4789.78	67	3.125	0	0.134328358	0.478507463	0	0.930818233	96.63284515	391.0221691	0.003473202	1.459037945	0.360570318	0.000250765
BFFIVE_4_Cu_i	0.010360221	40	0.020042674	0.026723566	0.003340446	0.004175557	0	0	0	0.000835111	0	0	2119.95	1.31171	0.134459	0	0.499228	0	6.60438	7.14636	7.12255	0.879077	4789.78	67	3.125	0	0.134328358	0.478507463	0	0.930818233	96.63284515	391.0221691	0.003473202	1.459037945	0.360570318	0.000250765
BFFIVE_4_Fe_i	0.646648882	4000	0.027862672	0.037150229	0.004643779	0.005804723	0	0	0	0	0	0	460.885	83.6803	0.0126572	0.00164013	0.120127	0.0272858	3.16846	4.57269	4.23709	1.20722	3445.47	67	3.125	0	0.134328358	0.478507463	0	0.745542253	96.11903225	390.5083562	0.002781874	1.457120732	0.358653105	0.000190389
BFFIVE_4_Fe_i	0.18769206	1000	0.027862672	0.037150229	0.004643779	0.005804723	0	0	0	0	0	0	460.885	83.6803	0.0126572	0.00164013	0.120127	0.0272858	3.16846	4.57269	4.23709	1.20722	3445.47	67	3.125	0	0.134328358	0.478507463	0	0.745542253	96.11903225	390.5083562	0.002781874	1.457120732	0.358653105	0.000190389
BFFIVE_4_Fe_i	0.008305387	40	0.027862672	0.037150229	0.004643779	0.005804723	0	0	0	0	0	0	460.885	83.6803	0.0126572	0.00164013	0.120127	0.0272858	3.16846	4.57269	4.23709	1.20722	3445.47	67	3.125	0	0.134328358	0.478507463	0	0.745542253	96.11903225	390.5083562	0.002781874	1.457120732	0.358653105	0.000190389
BFFIVE_4_Ni_i	0.295078294	4000	0.017602147	0.02346953	0.002933691	0.003667114	0	0	0	0	0	0	2730.86	22.5243	0.198323	0.000130527	0.632952	0.0107032	6.75032	7.16034	7.15301	0.766125	5453.88	67	3.125	0	0.134328358	0.478507463	0	1.256066103	96.9293378	391.3186618	0.004686814	1.46014426	0.361676634	7.34E-05
BFFIVE_4_Ni_i	0.076602048	1000	0.017602147	0.02346953	0.002933691	0.003667114	0	0	0	0	0	0	2730.86	22.5243	0.198323	0.000130527	0.632952	0.0107032	6.75032	7.16034	7.15301	0.766125	5453.88	67	3.125	0	0.134328358	0.478507463	0	1.256066103	96.9293378	391.3186618	0.004686814	1.46014426	0.361676634	7.34E-05
BFFIVE_4_Ni_i	0.003160111	40	0.017602147	0.02346953	0.002933691	0.003667114	0	0	0	0	0	0	2730.86	22.5243	0.198323	0.000130527	0.632952	0.0107032	6.75032	7.16034	7.15301	0.766125	5453.88	67	3.125	0	0.134328358	0.478507463	0	1.256066103	96.9293378	391.3186618	0.004686814	1.46014426	0.361676634	7.34E-05
BFFIVE_4_Zn_i	0.283837587	4000	0.017357878	0.023143837	0.00289298	0.003616225	0	0	0	0	0.000723245	0	2754.12	23.7277	0.203186	0.000209551	0.640074	0.0158735	6.86397	7.27399	7.27399	0.763537	5530.63	67	3.125	0	0.134328358	0.478507463	0	1.24423	96.77941734	391.1687413	0.004642649	1.459584856	0.361117229	7.18E-05
BFFIVE_4_Zn_i	0.074539518	1000	0.017357878	0.023143837	0.00289298	0.003616225	0	0	0	0	0.000723245	0	2754.12	23.7277	0.203186	0.000209551	0.640074	0.0158735	6.86397	7.27399	7.27399	0.763537	5530.63	67	3.125	0	0.134328358	0.478507463	0	1.24423	96.77941734	391.1687413	0.004642649	1.459584856	0.361117229	7.18E-05
BFFIVE_4_Zn_i	0.003015788	40	0.017357878	0.023143837	0.00289298	0.003616225	0	0	0	0	0.000723245	0	2754.12	23.7277	0.203186	0.000209551	0.640074	0.0158735	6.86397	7.27399	7.27399	0.763537	5530.63	67	3.125	0	0.134328358	0.478507463	0	1.24423	96.77941734	391.1687413	0.004642649	1.459584856	0.361117229	7.18E-05
BFFIVE_5_Cd_i	0.15108596	4000	0.030001383	0.041251901	0.003750173	0.004687716	0	0	0	0	0	0	0	174.233	0	0.00292326	0	0.0529572	2.46841	4.31546	4.17011	1.29992	4266.47	99	2.272727273	0	0.103448276	0.368505747	0	0.774933552	122.5019035	504.7686376	0.002226821	1.450484591	0.352016964	4.76E-05
BFFIVE_5_Cd_i	0.045883926	1000	0.030001383	0.041251901	0.003750173	0.004687716	0	0	0	0	0	0	0	174.233	0	0.00292326	0	0.0529572	2.46841	4.31546	4.17011	1.29992	4266.47	99	2.272727273	0	0.103448276	0.368505747	0	0.774933552	122.5019035	504.7686376	0.002226821	1.450484591	0.352016964	4.76E-05
BFFIVE_5_Cd_i	0.00191691	40	0.030001383	0.041251901	0.003750173	0.004687716	0	0	0	0	0	0	0	174.233	0	0.00292326	0	0.0529572	2.46841	4.31546	4.17011	1.29992	4266.47	99	2.272727273	0	0.103448276	0.368505747	0	0.774933552	122.5019035	504.7686376	0.002226821	1.450484591	0.352016964	4.76E-05
BFFIVE_5_Co_i	0.448511749	4000	0.0203143	0.027932163	0.002539288	0.003174109	0	0	0	0	0	0	2290.73	0	0.152364	0	0.56061	0	4.80352	6.18686	6.16929	0.823817	6300.98	99	2.272727273	0	0.103448276	0.368505747	0	0.975523938	121.2457061	503.5124402	0.00280323	1.446874828	0.348407201	0.000110251
BFFIVE_5_Co_i	0.116937963	1000	0.0203143	0.027932163	0.002539288	0.003174109	0	0	0	0	0	0	2290.73	0	0.152364	0	0.56061	0	4.80352	6.18686	6.16929	0.823817	6300.98	99	2.272727273	0	0.103448276	0.368505747	0	0.975523938	121.2457061	503.5124402	0.00280323	1.446874828	0.348407201	0.000110251
BFFIVE_5_Co_i	0.004818029	40	0.0203143	0.027932163	0.002539288	0.003174109	0	0	0	0	0	0	2290.73	0	0.152364	0	0.56061	0	4.80352	6.18686	6.16929	0.823817	6300.98	99	2.272727273	0	0.103448276	0.368505747	0	0.975523938	121.2457061	503.5124402	0.00280323	1.446874828	0.348407201	0.000110251
BFFIVE_5_Cu_i	0.360278799	4000	0.019201085	0.026401492	0.002400136	0.00300017	0	0	0	0.000600034	0	0	2539.88	0	0.184687	0	0.627958	0	4.61348	6.56377	6.49635	0.783269	6666.29	99	2.272727273	0	0.103448276	0.368505747	0	1.050378036	122.5571454	504.8238795	0.003018328	1.450643332	0.352175705	8.92E-05
BFFIVE_5_Cu_i	0.09368042	1000	0.019201085	0.026401492	0.002400136	0.00300017	0	0	0	0.000600034	0	0	2539.88	0	0.184687	0	0.627958	0	4.61348	6.56377	6.49635	0.783269	6666.29	99	2.272727273	0	0.103448276	0.368505747	0	1.050378036	122.5571454	504.8238795	0.003018328	1.450643332	0.352175705	8.92E-05
BFFIVE_5_Cu_i	0.003804449	40	0.019201085	0.026401492	0.002400136	0.00300017	0	0	0	0.000600034	0	0	2539.88	0	0.184687	0	0.627958	0	4.61348	6.56377	6.49635	0.783269	6666.29	99	2.272727273	0	0.103448276	0.368505747	0	1.050378036	122.5571454	504.8238795	0.003018328	1.450643332	0.352175705	8.92E-05
BFFIVE_5_Fe_i	0.350140803	4000	0.019549446	0.026880489	0.002443681	0.003054601	0	0	0	0	0	0	2391.15	0	0.172148	0	0.593819	0	5.14584	6.26998	6.26521	0.789668	6547.5	99	2.272727273	0	0.103448276	0.368505747	0	1.103932125	120.805919	503.0726531	0.003172219	1.445611072	0.347143445	8.73E-05
BFFIVE_5_Fe_i	0.091031693	1000	0.019549446	0.026880489	0.002443681	0.003054601	0	0	0	0	0	0	2391.15	0	0.172148	0	0.593819	0	5.14584	6.26998	6.26521	0.789668	6547.5	99	2.272727273	0	0.103448276	0.368505747	0	1.103932125	120.805919	503.0726531	0.003172219	1.445611072	0.347143445	8.73E-05
BFFIVE_5_Fe_i	0.003658217	40	0.019549446	0.026880489	0.002443681	0.003054601	0	0	0	0	0	0	2391.15	0	0.172148	0	0.593819	0	5.14584	6.26998	6.26521	0.789668	6547.5	99	2.272727273	0	0.103448276	0.368505747	0	1.103932125	120.805919	503.0726531	0.003172219	1.445611072	0.347143445	8.73E-05
BFFIVE_5_Ni_i	0.38003023	4000	0.019763365	0.027174626	0.002470421	0.003088026	0	0	0	0	0	0	2366.92	0	0.165595	0	0.584177	0	5.03229	6.20891	6.19089	0.80123	6476.63	99	2.272727273	0	0.103448276	0.368505747	0	1.069249012	122.4113527	504.6780869	0.003072555	1.450224388	0.351756761	9.29E-05
BFFIVE_5_Ni_i	0.098293546	1000	0.019763365	0.027174626	0.002470421	0.003088026	0	0	0	0	0	0	2366.92	0	0.165595	0	0.584177	0	5.03229	6.20891	6.19089	0.80123	6476.63	99	2.272727273	0	0.103448276	0.368505747	0	1.069249012	122.4113527	504.6780869	0.003072555	1.450224388	0.351756761	9.29E-05
BFFIVE_5_Ni_i	0.003852405	40	0.019763365	0.027174626	0.002470421	0.003088026	0	0	0	0	0	0	2366.92	0	0.165595	0	0.584177	0	5.03229	6.20891	6.19089	0.80123	6476.63	99	2.272727273	0	0.103448276	0.368505747	0	1.069249012	122.4113527	504.6780869	0.003072555	1.450224388	0.351756761	9.29E-05
BFFIVE_5_Zn_i	0.310169252	4000	0.01925087	0.026469947	0.002406359	0.003007949	0	0	0	0	0.00060159	0	2466.45	0	0.183855	0	0.613943	0	5.12867	6.50995	6.4372	0.787142	6649.05	99	2.272727273	0	0.103448276	0.368505747	0	1.01094439	122.0523649	504.319099	0.002905013	1.449192813	0.350725186	7.79E-05
BFFIVE_5_Zn_i	0.081030735	1000	0.01925087	0.026469947	0.002406359	0.003007949	0	0	0	0	0.00060159	0	2466.45	0	0.183855	0	0.613943	0	5.12867	6.50995	6.4372	0.787142	6649.05	99	2.272727273	0	0.103448276	0.368505747	0	1.01094439	122.0523649	504.319099	0.002905013	1.449192813	0.350725186	7.79E-05
BFFIVE_5_Zn_i	0.00323695	40	0.01925087	0.026469947	0.002406359	0.003007949	0	0	0	0	0.00060159	0	2466.45	0	0.183855	0	0.613943	0	5.12867	6.50995	6.4372	0.787142	6649.05	99	2.272727273	0	0.103448276	0.368505747	0	1.01094439	122.0523649	504.319099	0.002905013	1.449192813	0.350725186	7.79E-05
BFFIVE_6_Cd_i	0.487186218	4000	0.019786133	0.028265904	0.00282659	0.003533238	0	0	0	0	0	0	1828.29	0	0.0961605	0	0.452348	0	4.62493	5.30636	5.30636	0.918672	5660.53	91	2.5	0	0.113924051	0.405822785	0	1.165874785	113.3448257	460.4605958	0.003689477	1.457153784	0.358686157	0.000120033
BFFIVE_6_Cd_i	0.12861204	1000	0.019786133	0.028265904	0.00282659	0.003533238	0	0	0	0	0	0	1828.29	0	0.0961605	0	0.452348	0	4.62493	5.30636	5.30636	0.918672	5660.53	91	2.5	0	0.113924051	0.405822785	0	1.165874785	113.3448257	460.4605958	0.003689477	1.457153784	0.358686157	0.000120033
BFFIVE_6_Cd_i	0.005200217	40	0.019786133	0.028265904	0.00282659	0.003533238	0	0	0	0	0	0	1828.29	0	0.0961605	0	0.452348	0	4.62493	5.30636	5.30636	0.918672	5660.53	91	2.5	0	0.113924051	0.405822785	0	1.165874785	113.3448257	460.4605958	0.003689477	1.457153784	0.358686157	0.000120033
BFFIVE_6_Co_i	0.665934443	4000	0.021844878	0.031206969	0.003120697	0.003900871	0	0	0	0	0	0	1606.07	0	0.0689116	0	0.393893	0	4.11958	4.96757	4.96427	0.944979	5127.06	91	2.5	0	0.113924051	0.405822785	0	1.035618855	111.4260239	458.5417939	0.003277275	1.451081626	0.352614	0.000166041
BFFIVE_6_Co_i	0.166614754	1000	0.021844878	0.031206969	0.003120697	0.003900871	0	0	0	0	0	0	1606.07	0	0.0689116	0	0.393893	0	4.11958	4.96757	4.96427	0.944979	5127.06	91	2.5	0	0.113924051	0.405822785	0	1.035618855	111.4260239	458.5417939	0.003277275	1.451081626	0.352614	0.000166041
BFFIVE_6_Co_i	0.006878535	40	0.021844878	0.031206969	0.003120697	0.003900871	0	0	0	0	0	0	1606.07	0	0.0689116	0	0.393893	0	4.11958	4.96757	4.96427	0.944979	5127.06	91	2.5	0	0.113924051	0.405822785	0	1.035618855	111.4260239	458.5417939	0.003277275	1.451081626	0.352614	0.000166041
BFFIVE_6_Cu_i	0.676876702	4000	0.021860611	0.031229445	0.003122944	0.003903681	0	0	0	0.000780736	0	0	1595.89	0	0.075764	0	0.394666	0	4.24255	5.14951	5.14951	0.951639	5123.37	91	2.5	0	0.113924051	0.405822785	0	1.101118734	112.9304029	460.046173	0.003484553	1.45584232	0.357374693	0.000168417
BFFIVE_6_Cu_i	0.174775249	1000	0.021860611	0.031229445	0.003122944	0.003903681	0	0	0	0.000780736	0	0	1595.89	0	0.075764	0	0.394666	0	4.24255	5.14951	5.14951	0.951639	5123.37	91	2.5	0	0.113924051	0.405822785	0	1.101118734	112.9304029	460.046173	0.003484553	1.45584232	0.357374693	0.000168417
BFFIVE_6_Cu_i	0.00711801	40	0.021860611	0.031229445	0.003122944	0.003903681	0	0	0	0.000780736	0	0	1595.89	0	0.075764	0	0.394666	0	4.24255	5.14951	5.14951	0.951639	5123.37	91	2.5	0	0.113924051	0.405822785	0	1.101118734	112.9304029	460.046173	0.003484553	1.45584232	0.357374693	0.000168417
BFFIVE_6_Fe_i	0.594843574	4000	0.021453925	0.030648464	0.003064846	0.003831058	0	0	0	0	0	0	1646.49	0	0.0781486	0	0.408706	0	4.41364	5.03753	5.03503	0.924137	5220.49	91	2.5	0	0.113924051	0.405822785	0	1.101341086	112.6036442	459.7194143	0.003485257	1.454808273	0.356340646	0.000145414
BFFIVE_6_Fe_i	0.154514375	1000	0.021453925	0.030648464	0.003064846	0.003831058	0	0	0	0	0	0	1646.49	0	0.0781486	0	0.408706	0	4.41364	5.03753	5.03503	0.924137	5220.49	91	2.5	0	0.113924051	0.405822785	0	1.101341086	112.6036442	459.7194143	0.003485257	1.454808273	0.356340646	0.000145414
BFFIVE_6_Fe_i	0.006153941	40	0.021453925	0.030648464	0.003064846	0.003831058	0	0	0	0	0	0	1646.49	0	0.0781486	0	0.408706	0	4.41364	5.03753	5.03503	0.924137	5220.49	91	2.5	0	0.113924051	0.405822785	0	1.101341086	112.6036442	459.7194143	0.003485257	1.454808273	0.356340646	0.000145414
BFFIVE_6_Ni_i	0.681460232	4000	0.022116642	0.031595202	0.00315952	0.0039494	0	0	0	0	0	0	1570.57	0	0.0717259	0	0.386797	0	4.27601	5.043	5.043	0.956419	5064.06	91	2.5	0	0.113924051	0.405822785	0	1.085876857	112.6296606	459.7454307	0.003436319	1.454890603	0.356422977	0.000167655
BFFIVE_6_Ni_i	0.174749813	1000	0.022116642	0.031595202	0.00315952	0.0039494	0	0	0	0	0	0	1570.57	0	0.0717259	0	0.386797	0	4.27601	5.043	5.043	0.956419	5064.06	91	2.5	0	0.113924051	0.405822785	0	1.085876857	112.6296606	459.7454307	0.003436319	1.454890603	0.356422977	0.000167655
BFFIVE_6_Ni_i	0.007139997	40	0.022116642	0.031595202	0.00315952	0.0039494	0	0	0	0	0	0	1570.57	0	0.0717259	0	0.386797	0	4.27601	5.043	5.043	0.956419	5064.06	91	2.5	0	0.113924051	0.405822785	0	1.085876857	112.6296606	459.7454307	0.003436319	1.454890603	0.356422977	0.000167655
BFFIVE_6_Zn_i	0.64281432	4000	0.021340975	0.030487108	0.003048711	0.003810888	0	0	0	0	0.000762178	0	1652.99	0	0.0782518	0	0.409899	0	4.35021	5.06176	5.06162	0.931352	5248.12	91	2.5	0	0.113924051	0.405822785	0	1.08951018	112.4882726	459.6040427	0.003447817	1.454443173	0.355975546	0.000158965
BFFIVE_6_Zn_i	0.163276922	1000	0.021340975	0.030487108	0.003048711	0.003810888	0	0	0	0	0.000762178	0	1652.99	0	0.0782518	0	0.409899	0	4.35021	5.06176	5.06162	0.931352	5248.12	91	2.5	0	0.113924051	0.405822785	0	1.08951018	112.4882726	459.6040427	0.003447817	1.454443173	0.355975546	0.000158965
BFFIVE_6_Zn_i	0.006726067	40	0.021340975	0.030487108	0.003048711	0.003810888	0	0	0	0	0.000762178	0	1652.99	0	0.0782518	0	0.409899	0	4.35021	5.06176	5.06162	0.931352	5248.12	91	2.5	0	0.113924051	0.405822785	0	1.08951018	112.4882726	459.6040427	0.003447817	1.454443173	0.355975546	0.000158965
BFFIVE_7_Cd	0.084299132	4000	0.011144296	0.013373156	0.002228859	0.002786074	0	0	0	0	0	0	4131.32	0	0.739902	0	1.34933	0	10.66663	12.61218	12.59464	0.539126	3589.28	22	4.166666667	0	0.163636364	0.582909091	0	0.496009903	41.21669209	162.048131	0.004509181	1.473164828	0.374697201	2.07E-05
BFFIVE_7_Cd	0.02083571	1000	0.011144296	0.013373156	0.002228859	0.002786074	0	0	0	0	0	0	4131.32	0	0.739902	0	1.34933	0	10.66663	12.61218	12.59464	0.539126	3589.28	22	4.166666667	0	0.163636364	0.582909091	0	0.496009903	41.21669209	162.048131	0.004509181	1.473164828	0.374697201	2.07E-05
BFFIVE_7_Cd	0.000848977	40	0.011144296	0.013373156	0.002228859	0.002786074	0	0	0	0	0	0	4131.32	0	0.739902	0	1.34933	0	10.66663	12.61218	12.59464	0.539126	3589.28	22	4.166666667	0	0.163636364	0.582909091	0	0.496009903	41.21669209	162.048131	0.004509181	1.473164828	0.374697201	2.07E-05
BFFIVE_7_Co	0.091845639	4000	0.012746445	0.015295733	0.002549289	0.003186611	0	0	0	0	0	0	4137.96	0	0.644887	0	1.25156	0	9.60583	11.14091	11.14091	0.560036	3138.13	22	4.166666667	0	0.163636364	0.582909091	0	0.468483354	40.28610223	161.1175412	0.00425894	1.46470492	0.366237293	2.19E-05
BFFIVE_7_Co	0.022709981	1000	0.012746445	0.015295733	0.002549289	0.003186611	0	0	0	0	0	0	4137.96	0	0.644887	0	1.25156	0	9.60583	11.14091	11.14091	0.560036	3138.13	22	4.166666667	0	0.163636364	0.582909091	0	0.468483354	40.28610223	161.1175412	0.00425894	1.46470492	0.366237293	2.19E-05
BFFIVE_7_Co	0.000991272	40	0.012746445	0.015295733	0.002549289	0.003186611	0	0	0	0	0	0	4137.96	0	0.644887	0	1.25156	0	9.60583	11.14091	11.14091	0.560036	3138.13	22	4.166666667	0	0.163636364	0.582909091	0	0.468483354	40.28610223	161.1175412	0.00425894	1.46470492	0.366237293	2.19E-05
BFFIVE_7_Cu	0.095180207	4000	0.01232639	0.014791669	0.002465278	0.003081598	0	0	0	0.00061632	0	0	4289.15	0	0.676878	0	1.29562	0	9.77265	11.25198	11.24501	0.546303	3245.07	22	4.166666667	0	0.163636364	0.582909091	0	0.488180127	40.99535144	161.8267904	0.004438001	1.47115264	0.372685013	2.30E-05
BFFIVE_7_Cu	0.023691575	1000	0.01232639	0.014791669	0.002465278	0.003081598	0	0	0	0.00061632	0	0	4289.15	0	0.676878	0	1.29562	0	9.77265	11.25198	11.24501	0.546303	3245.07	22	4.166666667	0	0.163636364	0.582909091	0	0.488180127	40.99535144	161.8267904	0.004438001	1.47115264	0.372685013	2.30E-05
BFFIVE_7_Cu	0.000968384	40	0.01232639	0.014791669	0.002465278	0.003081598	0	0	0	0.00061632	0	0	4289.15	0	0.676878	0	1.29562	0	9.77265	11.25198	11.24501	0.546303	3245.07	22	4.166666667	0	0.163636364	0.582909091	0	0.488180127	40.99535144	161.8267904	0.004438001	1.47115264	0.372685013	2.30E-05
BFFIVE_7_Fe	0.082339068	4000	0.01229793	0.014757516	0.002459586	0.003074482	0	0	0	0	0	0	3981.99	0	0.691951	0	1.30921	0	10.37465	11.92067	11.92067	0.537177	3252.58	22	4.166666667	0	0.163636364	0.582909091	0	0.484229507	41.00985519	161.8412941	0.004402086	1.471284492	0.372816865	1.99E-05
BFFIVE_7_Fe	0.020665591	1000	0.01229793	0.014757516	0.002459586	0.003074482	0	0	0	0	0	0	3981.99	0	0.691951	0	1.30921	0	10.37465	11.92067	11.92067	0.537177	3252.58	22	4.166666667	0	0.163636364	0.582909091	0	0.484229507	41.00985519	161.8412941	0.004402086	1.471284492	0.372816865	1.99E-05
BFFIVE_7_Fe	0.000769149	40	0.01229793	0.014757516	0.002459586	0.003074482	0	0	0	0	0	0	3981.99	0	0.691951	0	1.30921	0	10.37465	11.92067	11.92067	0.537177	3252.58	22	4.166666667	0	0.163636364	0.582909091	0	0.484229507	41.00985519	161.8412941	0.004402086	1.471284492	0.372816865	1.99E-05
BFFIVE_7_Ni	0.082170795	4000	0.012766745	0.015320094	0.002553349	0.003191686	0	0	0	0	0	0	3954.26	0	0.635164	0	1.23837	0	9.74494	11.11689	11.11461	0.560674	3133.14	22	4.166666667	0	0.163636364	0.582909091	0	0.490949946	40.95678431	161.7882233	0.004463181	1.47080203	0.372334403	1.95E-05
BFFIVE_7_Ni	0.019816574	1000	0.012766745	0.015320094	0.002553349	0.003191686	0	0	0	0	0	0	3954.26	0	0.635164	0	1.23837	0	9.74494	11.11689	11.11461	0.560674	3133.14	22	4.166666667	0	0.163636364	0.582909091	0	0.490949946	40.95678431	161.7882233	0.004463181	1.47080203	0.372334403	1.95E-05
BFFIVE_7_Ni	0.000791276	40	0.012766745	0.015320094	0.002553349	0.003191686	0	0	0	0	0	0	3954.26	0	0.635164	0	1.23837	0	9.74494	11.11689	11.11461	0.560674	3133.14	22	4.166666667	0	0.163636364	0.582909091	0	0.490949946	40.95678431	161.7882233	0.004463181	1.47080203	0.372334403	1.95E-05
BFFIVE_7_Zn	0.086742421	4000	0.012084118	0.014500941	0.002416824	0.003021029	0	0	0	0	0.000604206	0	4238.89	0	0.698381	0	1.32014	0	10.09543	11.59662	11.58703	0.537415	3310.13	22	4.166666667	0	0.163636364	0.582909091	0	0.464521123	40.80026769	161.6317066	0.004222919	1.469379151	0.370911524	2.11E-05
BFFIVE_7_Zn	0.021435272	1000	0.012084118	0.014500941	0.002416824	0.003021029	0	0	0	0	0.000604206	0	4238.89	0	0.698381	0	1.32014	0	10.09543	11.59662	11.58703	0.537415	3310.13	22	4.166666667	0	0.163636364	0.582909091	0	0.464521123	40.80026769	161.6317066	0.004222919	1.469379151	0.370911524	2.11E-05
BFFIVE_7_Zn	0.0007951	40	0.012084118	0.014500941	0.002416824	0.003021029	0	0	0	0	0.000604206	0	4238.89	0	0.698381	0	1.32014	0	10.09543	11.59662	11.58703	0.537415	3310.13	22	4.166666667	0	0.163636364	0.582909091	0	0.464521123	40.80026769	161.6317066	0.004222919	1.469379151	0.370911524	2.11E-05
BIBBUL	0.032119858	40	0.036288996	0.036288996	0.009072249	0	0	0	0	0	0.001512042	0	328.57	1.17954	0.00424116	0	0.0564983	0	3.31231	3.8457	3.8457	1.32039	2645.43	43	4.166666667	4	0.169491525	0.542372881	1.5	0	89.82191954	349.0602795	0	1.479068981	0.380601354	0.000705131
BIBBUL	0.618718608	1000	0.036288996	0.036288996	0.009072249	0	0	0	0	0	0.001512042	0	328.57	1.17954	0.00424116	0	0.0564983	0	3.31231	3.8457	3.8457	1.32039	2645.43	43	4.166666667	4	0.169491525	0.542372881	1.5	0	89.82191954	349.0602795	0	1.479068981	0.380601354	0.000705131
BIBBUL	1.337270368	4000	0.036288996	0.036288996	0.009072249	0	0	0	0	0	0.001512042	0	328.57	1.17954	0.00424116	0	0.0564983	0	3.31231	3.8457	3.8457	1.32039	2645.43	43	4.166666667	4	0.169491525	0.542372881	1.5	0	89.82191954	349.0602795	0	1.479068981	0.380601354	0.000705131
BIBXOB	0.000627772	40	0.006314504	0.011225786	0.002806446	0	0	0	0	0	0	0	4813.53	0	1.35171	0	1.93967	0	7.99279	19.69299	19.69299	0.409554	8551.74	64	8.333333333	0.75	0.159574468	0.49787234	4	1.359347908	68.72532094	275.2372348	0.007230574	1.464027845	0.365560218	1.55E-05
BIBXOB	0.015638111	1000	0.006314504	0.011225786	0.002806446	0	0	0	0	0	0	0	4813.53	0	1.35171	0	1.93967	0	7.99279	19.69299	19.69299	0.409554	8551.74	64	8.333333333	0.75	0.159574468	0.49787234	4	1.359347908	68.72532094	275.2372348	0.007230574	1.464027845	0.365560218	1.55E-05
BIBXOB	0.063289087	4000	0.006314504	0.011225786	0.002806446	0	0	0	0	0	0	0	4813.53	0	1.35171	0	1.93967	0	7.99279	19.69299	19.69299	0.409554	8551.74	64	8.333333333	0.75	0.159574468	0.49787234	4	1.359347908	68.72532094	275.2372348	0.007230574	1.464027845	0.365560218	1.55E-05
BIBXUH	0.001487863	40	0.013212044	0.017616058	0.005872019	0	0	0	0	0	0	0	2983.25	0	0.446603	0	0.850223	0	5.12508	14.73899	14.73899	0.739806	4087.18	40	11.11111111	0.75	0.182926829	0.570731707	4	1.421159304	60.41477203	240.5634628	0.008665606	1.466850383	0.368382756	3.56E-05
BIBXUH	0.037374559	1000	0.013212044	0.017616058	0.005872019	0	0	0	0	0	0	0	2983.25	0	0.446603	0	0.850223	0	5.12508	14.73899	14.73899	0.739806	4087.18	40	11.11111111	0.75	0.182926829	0.570731707	4	1.421159304	60.41477203	240.5634628	0.008665606	1.466850383	0.368382756	3.56E-05
BIBXUH	0.150008768	4000	0.013212044	0.017616058	0.005872019	0	0	0	0	0	0	0	2983.25	0	0.446603	0	0.850223	0	5.12508	14.73899	14.73899	0.739806	4087.18	40	11.11111111	0.75	0.182926829	0.570731707	4	1.421159304	60.41477203	240.5634628	0.008665606	1.466850383	0.368382756	3.56E-05
BICPUA	0.000601575	40	0.007576985	0.01389114	0	0	0	0	0	0	0	0	3875.97	0	0.939582	0	1.42978	0	9.90606	13.79678	13.29749	0.543859	9502.46	97	4.545454545	4.333333333	0.110169492	0.378983051	0	5.765349057	99.8369899	359.0753498	0.024429445	1.52150572	0.423038093	1.52E-05
BICPUA	0.015703435	1000	0.007576985	0.01389114	0	0	0	0	0	0	0	0	3875.97	0	0.939582	0	1.42978	0	9.90606	13.79678	13.29749	0.543859	9502.46	97	4.545454545	4.333333333	0.110169492	0.378983051	0	5.765349057	99.8369899	359.0753498	0.024429445	1.52150572	0.423038093	1.52E-05
BICPUA	0.063184144	4000	0.007576985	0.01389114	0	0	0	0	0	0	0	0	3875.97	0	0.939582	0	1.42978	0	9.90606	13.79678	13.29749	0.543859	9502.46	97	4.545454545	4.333333333	0.110169492	0.378983051	0	5.765349057	99.8369899	359.0753498	0.024429445	1.52150572	0.423038093	1.52E-05
BIMDEF	0.009293271	40	0.023068051	0.026912726	0	0	0	0	0	0.003844675	0	0	1368.4	0	0.0426011	0	0.296193	0	3.43153	4.67429	4.67429	1.38964	1040.4	17	14.28571429	4	0.222222222	0.764444444	0	0	33.38003389	112.469703	0	1.562079209	0.463611582	0.000221791
BIMDEF	0.230415997	1000	0.023068051	0.026912726	0	0	0	0	0	0.003844675	0	0	1368.4	0	0.0426011	0	0.296193	0	3.43153	4.67429	4.67429	1.38964	1040.4	17	14.28571429	4	0.222222222	0.764444444	0	0	33.38003389	112.469703	0	1.562079209	0.463611582	0.000221791
BIMDEF	0.882407442	4000	0.023068051	0.026912726	0	0	0	0	0	0.003844675	0	0	1368.4	0	0.0426011	0	0.296193	0	3.43153	4.67429	4.67429	1.38964	1040.4	17	14.28571429	4	0.222222222	0.764444444	0	0	33.38003389	112.469703	0	1.562079209	0.463611582	0.000221791
BIMDIL	0.01063171	40	0.023177433	0.027040338	0	0	0	0	0	0.003862905	0	0	1398.29	0	0.0459813	0	0.297374	0	3.49818	5.19933	5.19933	1.39622	1035.49	17	14.28571429	4	0.222222222	0.764444444	0	0	32.83081858	111.9204877	0	1.554451218	0.455983591	0.000253293
BIMDIL	0.258574524	1000	0.023177433	0.027040338	0	0	0	0	0	0.003862905	0	0	1398.29	0	0.0459813	0	0.297374	0	3.49818	5.19933	5.19933	1.39622	1035.49	17	14.28571429	4	0.222222222	0.764444444	0	0	32.83081858	111.9204877	0	1.554451218	0.455983591	0.000253293
BIMDIL	0.955790362	4000	0.023177433	0.027040338	0	0	0	0	0	0.003862905	0	0	1398.29	0	0.0459813	0	0.297374	0	3.49818	5.19933	5.19933	1.39622	1035.49	17	14.28571429	4	0.222222222	0.764444444	0	0	32.83081858	111.9204877	0	1.554451218	0.455983591	0.000253293
BIQVII	0.483578263	40	0.010763352	0.036902922	0	0	0	0	0	0	0	0	616.544	0	0.0310648	0	0.132395	0	4.62031	5.22147	5.22147	1.62242	2601.42	83	4.166666667	12.5	0.280898876	0.966292135	0	17.22185872	99.33155318	294.8587908	0.096752015	1.65651006	0.558042434	0.0345009
BIQVII	1.564854132	1000	0.010763352	0.036902922	0	0	0	0	0	0	0	0	616.544	0	0.0310648	0	0.132395	0	4.62031	5.22147	5.22147	1.62242	2601.42	83	4.166666667	12.5	0.280898876	0.966292135	0	17.22185872	99.33155318	294.8587908	0.096752015	1.65651006	0.558042434	0.0345009
BIQVII	2.007952377	4000	0.010763352	0.036902922	0	0	0	0	0	0	0	0	616.544	0	0.0310648	0	0.132395	0	4.62031	5.22147	5.22147	1.62242	2601.42	83	4.166666667	12.5	0.280898876	0.966292135	0	17.22185872	99.33155318	294.8587908	0.096752015	1.65651006	0.558042434	0.0345009
BIRSIG	0.004646803	40	0.018200898	0.027301347	0.002275112	0	0	0	0	0	0	0	1018.88	0	0.06775	0	0.220659	0	4.74657	6.37536	6.37536	1.3786	3516.31	63	14.58333333	3.428571429	0.243478261	0.823652174	0.166666667	3.595257977	110.2662026	362.9137568	0.015631556	1.577885899	0.479418272	0.000111162
BIRSIG	0.116084448	1000	0.018200898	0.027301347	0.002275112	0	0	0	0	0	0	0	1018.88	0	0.06775	0	0.220659	0	4.74657	6.37536	6.37536	1.3786	3516.31	63	14.58333333	3.428571429	0.243478261	0.823652174	0.166666667	3.595257977	110.2662026	362.9137568	0.015631556	1.577885899	0.479418272	0.000111162
BIRSIG	0.448360154	4000	0.018200898	0.027301347	0.002275112	0	0	0	0	0	0	0	1018.88	0	0.06775	0	0.220659	0	4.74657	6.37536	6.37536	1.3786	3516.31	63	14.58333333	3.428571429	0.243478261	0.823652174	0.166666667	3.595257977	110.2662026	362.9137568	0.015631556	1.577885899	0.479418272	0.000111162
BIWYAH10	0.01352435	40	0	0.007622944	0.011434416	0	0	0	0	0	0	0	3990.02	0	0.433341	0	0.957503	0	5.52874	7.2461	7.11386	0.722295	3148.39	16	16.66666667	0	0.5625	1.71	0	15.7902024	57.89865325	128.2005814	0.246721913	2.003134084	0.904666457	0.000295778
BIWYAH10	0.307595546	1000	0	0.007622944	0.011434416	0	0	0	0	0	0	0	3990.02	0	0.433341	0	0.957503	0	5.52874	7.2461	7.11386	0.722295	3148.39	16	16.66666667	0	0.5625	1.71	0	15.7902024	57.89865325	128.2005814	0.246721913	2.003134084	0.904666457	0.000295778
BIWYAH10	0.996561537	4000	0	0.007622944	0.011434416	0	0	0	0	0	0	0	3990.02	0	0.433341	0	0.957503	0	5.52874	7.2461	7.11386	0.722295	3148.39	16	16.66666667	0	0.5625	1.71	0	15.7902024	57.89865325	128.2005814	0.246721913	2.003134084	0.904666457	0.000295778
BIXYEO	0.048800416	40	0.003970548	0.009926371	0.003970548	0	0	0	0	0	0	0	450.121	0	0.0276764	0	0.092075	0	4.00375	6.67369	6.65999	3.33858	4029.67	29	80	3.5	0.587155963	1.990458716	0.142857143	165.5461252	323.5640578	563.0300004	0.759385895	2.582706424	1.484238797	0.00106899
BIXYEO	0.628876757	1000	0.003970548	0.009926371	0.003970548	0	0	0	0	0	0	0	450.121	0	0.0276764	0	0.092075	0	4.00375	6.67369	6.65999	3.33858	4029.67	29	80	3.5	0.587155963	1.990458716	0.142857143	165.5461252	323.5640578	563.0300004	0.759385895	2.582706424	1.484238797	0.00106899
BIXYEO	1.117152691	4000	0.003970548	0.009926371	0.003970548	0	0	0	0	0	0	0	450.121	0	0.0276764	0	0.092075	0	4.00375	6.67369	6.65999	3.33858	4029.67	29	80	3.5	0.587155963	1.990458716	0.142857143	165.5461252	323.5640578	563.0300004	0.759385895	2.582706424	1.484238797	0.00106899
BIYSUZ	0.014537401	40	0.009311974	0.02172794	0.003103991	0	0	0	0	0	0	0	1230.22	0	0.144093	0	0.318903	0	7.50799	8.31867	8.31867	1.3283	3865.99	64	9.523809524	6	0.319148936	1.072340426	0.25	24.07486611	118.289874	324.8017879	0.128057798	1.727669084	0.629201458	0.000370298
BIYSUZ	0.300351404	1000	0.009311974	0.02172794	0.003103991	0	0	0	0	0	0	0	1230.22	0	0.144093	0	0.318903	0	7.50799	8.31867	8.31867	1.3283	3865.99	64	9.523809524	6	0.319148936	1.072340426	0.25	24.07486611	118.289874	324.8017879	0.128057798	1.727669084	0.629201458	0.000370298
BIYSUZ	0.988074355	4000	0.009311974	0.02172794	0.003103991	0	0	0	0	0	0	0	1230.22	0	0.144093	0	0.318903	0	7.50799	8.31867	8.31867	1.3283	3865.99	64	9.523809524	6	0.319148936	1.072340426	0.25	24.07486611	118.289874	324.8017879	0.128057798	1.727669084	0.629201458	0.000370298
BIYTAG	0.023608778	40	0.009346304	0.021808042	0.003115435	0	0	0	0	0	0	0	1230.7	0	0.144612	0	0.325863	0	7.53312	8.33704	8.33282	1.33737	3851.79	64	9.523809524	6	0.319148936	1.072340426	0.25	30.46581746	125.515607	332.0275208	0.162052221	1.766103834	0.667636207	0.000538193
BIYTAG	0.49712265	1000	0.009346304	0.021808042	0.003115435	0	0	0	0	0	0	0	1230.7	0	0.144612	0	0.325863	0	7.53312	8.33704	8.33282	1.33737	3851.79	64	9.523809524	6	0.319148936	1.072340426	0.25	30.46581746	125.515607	332.0275208	0.162052221	1.766103834	0.667636207	0.000538193
BIYTAG	1.335197465	4000	0.009346304	0.021808042	0.003115435	0	0	0	0	0	0	0	1230.7	0	0.144612	0	0.325863	0	7.53312	8.33704	8.33282	1.33737	3851.79	64	9.523809524	6	0.319148936	1.072340426	0.25	30.46581746	125.515607	332.0275208	0.162052221	1.766103834	0.667636207	0.000538193
BIYVEM	0.020449597	40	0.009678772	0.022583802	0.003226257	0	0	0	0	0	0	0	1147.61	0	0.130282	0	0.296299	0	7.16704	7.9618	7.94594	1.42154	3719.48	64	9.523809524	6	0.319148936	1.072340426	0.25	32.07885345	127.5367086	334.0486225	0.170632199	1.776854375	0.678386748	0.000441263
BIYVEM	0.387556736	1000	0.009678772	0.022583802	0.003226257	0	0	0	0	0	0	0	1147.61	0	0.130282	0	0.296299	0	7.16704	7.9618	7.94594	1.42154	3719.48	64	9.523809524	6	0.319148936	1.072340426	0.25	32.07885345	127.5367086	334.0486225	0.170632199	1.776854375	0.678386748	0.000441263
BIYVEM	1.108181918	4000	0.009678772	0.022583802	0.003226257	0	0	0	0	0	0	0	1147.61	0	0.130282	0	0.296299	0	7.16704	7.9618	7.94594	1.42154	3719.48	64	9.523809524	6	0.319148936	1.072340426	0.25	32.07885345	127.5367086	334.0486225	0.170632199	1.776854375	0.678386748	0.000441263
BIYVIQ	0.004913954	40	0.009455644	0.022063169	0.003151881	0	0	0	0	0	0	0	1106.02	0	0.147042	0	0.306489	0	8.20862	8.9412	8.9412	1.41865	3807.25	64	9.523809524	6	0.319148936	1.072340426	0.25	33.31413419	130.3326805	336.8445943	0.177202841	1.791726566	0.693258939	0.000113639
BIYVIQ	0.112486494	1000	0.009455644	0.022063169	0.003151881	0	0	0	0	0	0	0	1106.02	0	0.147042	0	0.306489	0	8.20862	8.9412	8.9412	1.41865	3807.25	64	9.523809524	6	0.319148936	1.072340426	0.25	33.31413419	130.3326805	336.8445943	0.177202841	1.791726566	0.693258939	0.000113639
BIYVIQ	0.420417677	4000	0.009455644	0.022063169	0.003151881	0	0	0	0	0	0	0	1106.02	0	0.147042	0	0.306489	0	8.20862	8.9412	8.9412	1.41865	3807.25	64	9.523809524	6	0.319148936	1.072340426	0.25	33.31413419	130.3326805	336.8445943	0.177202841	1.791726566	0.693258939	0.000113639
BOCKOT	1.365299382	40	0.008625128	0.017250255	0.002156282	0	0	0	0	0	0	0	1439.37	0	0.0452604	0	0.258797	0	3.42101	4.81526	4.526	1.37869	3710.09	47	12.5	7	0.380952381	1.291428571	0.142857143	31.15735034	122.8358502	307.3784115	0.185460419	1.829633402	0.731165775	0.0407514
BOFCEG	0.04324468	40	0.012534863	0.02193601	0.009401147	0	0	0	0	0	0.003133716	0	1070.91	0	0.0390987	0	0.268804	0	3.26416	4.74864	4.74864	1.35043	1276.44	18	14.28571429	4	0.368421053	1.204210526	0.75	0	34.13023898	117.6137786	0	1.547549719	0.449082092	0.00104292
BOFCEG	0.817749686	1000	0.012534863	0.02193601	0.009401147	0	0	0	0	0	0.003133716	0	1070.91	0	0.0390987	0	0.268804	0	3.26416	4.74864	4.74864	1.35043	1276.44	18	14.28571429	4	0.368421053	1.204210526	0.75	0	34.13023898	117.6137786	0	1.547549719	0.449082092	0.00104292
BOFCEG	1.979706874	4000	0.012534863	0.02193601	0.009401147	0	0	0	0	0	0.003133716	0	1070.91	0	0.0390987	0	0.268804	0	3.26416	4.74864	4.74864	1.35043	1276.44	18	14.28571429	4	0.368421053	1.204210526	0.75	0	34.13023898	117.6137786	0	1.547549719	0.449082092	0.00104292
BOHGOU	0.01480285	40	0.010391014	0.020782028	0	0	0	0	0	0	0	0	0	49.9441	0	0.000137177	0	0.0275726	2.72507	3.21949	3.21949	1.45797	384.948	7	25	4	0.363636364	1.250909091	0	0.688307745	13.88154612	38.04783391	0.031286716	1.729446996	0.630979369	0.000367448
BOHGOU	0.34142415	1000	0.010391014	0.020782028	0	0	0	0	0	0	0	0	0	49.9441	0	0.000137177	0	0.0275726	2.72507	3.21949	3.21949	1.45797	384.948	7	25	4	0.363636364	1.250909091	0	0.688307745	13.88154612	38.04783391	0.031286716	1.729446996	0.630979369	0.000367448
BOHGOU	1.064349495	4000	0.010391014	0.020782028	0	0	0	0	0	0	0	0	0	49.9441	0	0.000137177	0	0.0275726	2.72507	3.21949	3.21949	1.45797	384.948	7	25	4	0.363636364	1.250909091	0	0.688307745	13.88154612	38.04783391	0.031286716	1.729446996	0.630979369	0.000367448
BOJYIK01	2.302777774	40	0.014300048	0.028600097	0	0	0	0	0	0	0	0	0	650.069	0	0.0240764	0	0.164917	2.84792	4.80803	4.79667	1.60323	839.158	19	8.333333333	6	0.24	0.8256	0	7.016037103	31.41013885	86.33352019	0.140320742	1.726670404	0.628202777	1.1612
BOJYIK01	2.595559369	1000	0.014300048	0.028600097	0	0	0	0	0	0	0	0	0	650.069	0	0.0240764	0	0.164917	2.84792	4.80803	4.79667	1.60323	839.158	19	8.333333333	6	0.24	0.8256	0	7.016037103	31.41013885	86.33352019	0.140320742	1.726670404	0.628202777	1.1612
BOJYIK01	2.874863525	4000	0.014300048	0.028600097	0	0	0	0	0	0	0	0	0	650.069	0	0.0240764	0	0.164917	2.84792	4.80803	4.79667	1.60323	839.158	19	8.333333333	6	0.24	0.8256	0	7.016037103	31.41013885	86.33352019	0.140320742	1.726670404	0.628202777	1.1612
BOJYIK	2.342160966	40	0.014421118	0.028842237	0	0	0	0	0	0	0	0	0	628.683	0	0.0202869	0	0.162048	2.79192	4.83494	4.82136	1.61681	832.113	19	8.333333333	6	0.24	0.8256	0	6.999138171	31.41710044	86.34048178	0.139982763	1.726809636	0.628342009	1.1921
BOJYIK	2.570548461	1000	0.014421118	0.028842237	0	0	0	0	0	0	0	0	0	628.683	0	0.0202869	0	0.162048	2.79192	4.83494	4.82136	1.61681	832.113	19	8.333333333	6	0.24	0.8256	0	6.999138171	31.41710044	86.34048178	0.139982763	1.726809636	0.628342009	1.1921
BOJYIK	2.851572878	4000	0.014421118	0.028842237	0	0	0	0	0	0	0	0	0	628.683	0	0.0202869	0	0.162048	2.79192	4.83494	4.82136	1.61681	832.113	19	8.333333333	6	0.24	0.8256	0	6.999138171	31.41710044	86.34048178	0.139982763	1.726809636	0.628342009	1.1921
BONNIC	1.008613161	40	0.030524208	0.035910833	0.005386625	0	0	0	0	0	0	0	313.183	0	0.00662632	0	0.0907947	0	3.03382	4.09843	4.09843	1.41859	1113.87	22.5	5	4	0.155555556	0.508444444	0.75	0	33.92977702	132.7918634	0	1.475465149	0.376997522	0.0411495
BONNIC	2.013199208	1000	0.030524208	0.035910833	0.005386625	0	0	0	0	0	0	0	313.183	0	0.00662632	0	0.0907947	0	3.03382	4.09843	4.09843	1.41859	1113.87	22.5	5	4	0.155555556	0.508444444	0.75	0	33.92977702	132.7918634	0	1.475465149	0.376997522	0.0411495
BONNIC	2.066386653	4000	0.030524208	0.035910833	0.005386625	0	0	0	0	0	0	0	313.183	0	0.00662632	0	0.0907947	0	3.03382	4.09843	4.09843	1.41859	1113.87	22.5	5	4	0.155555556	0.508444444	0.75	0	33.92977702	132.7918634	0	1.475465149	0.376997522	0.0411495
BONWAD	0.067673789	40	0.012328461	0.024656922	0	0	0	0	0	0	0.006164231	0	0	172.866	0	0.00218901	0	0.0547252	2.70708	3.83722	3.64747	1.91868	1297.81	25	25	4.5	0.391304348	1.346086957	0	0.986350196	52.30775192	153.3667736	0.010721198	1.667030148	0.568562521	0.0016794
BONWAD	1.098612055	1000	0.012328461	0.024656922	0	0	0	0	0	0	0.006164231	0	0	172.866	0	0.00218901	0	0.0547252	2.70708	3.83722	3.64747	1.91868	1297.81	25	25	4.5	0.391304348	1.346086957	0	0.986350196	52.30775192	153.3667736	0.010721198	1.667030148	0.568562521	0.0016794
BONWAD	1.995698163	4000	0.012328461	0.024656922	0	0	0	0	0	0	0.006164231	0	0	172.866	0	0.00218901	0	0.0547252	2.70708	3.83722	3.64747	1.91868	1297.81	25	25	4.5	0.391304348	1.346086957	0	0.986350196	52.30775192	153.3667736	0.010721198	1.667030148	0.568562521	0.0016794
BONWIL	0.008201114	40	0.026586022	0.034182029	0.003798003	0	0	0	0	0	0.003798003	0	0	152.993	0	0.00219463	0	0.0373088	2.93141	3.69674	3.69674	1.7315	2106.37	43	11.11111111	5	0.260869565	0.88	0.2	1.069870094	83.0367595	285.1548028	0.005814511	1.549754363	0.451286736	0.000184347
BONWIL	0.154862578	1000	0.026586022	0.034182029	0.003798003	0	0	0	0	0	0.003798003	0	0	152.993	0	0.00219463	0	0.0373088	2.93141	3.69674	3.69674	1.7315	2106.37	43	11.11111111	5	0.260869565	0.88	0.2	1.069870094	83.0367595	285.1548028	0.005814511	1.549754363	0.451286736	0.000184347
BONWIL	0.409057276	4000	0.026586022	0.034182029	0.003798003	0	0	0	0	0	0.003798003	0	0	152.993	0	0.00219463	0	0.0373088	2.93141	3.69674	3.69674	1.7315	2106.37	43	11.11111111	5	0.260869565	0.88	0.2	1.069870094	83.0367595	285.1548028	0.005814511	1.549754363	0.451286736	0.000184347
BOTLED	0.004052689	40	0.012207609	0.015259511	0	0	0	0	0	0	0	0	0	36.6651	0	0.000274061	0	0.0211027	2.88638	3.31756	3.31756	2.91906	655.329	7	40	6.5	0.541666667	1.863333333	0	4.119789523	34.19621174	86.92265783	0.085828948	1.810888705	0.712421078	0.000106722
BOTLED	0.106938546	1000	0.012207609	0.015259511	0	0	0	0	0	0	0	0	0	36.6651	0	0.000274061	0	0.0211027	2.88638	3.31756	3.31756	2.91906	655.329	7	40	6.5	0.541666667	1.863333333	0	4.119789523	34.19621174	86.92265783	0.085828948	1.810888705	0.712421078	0.000106722
BOTLED	0.304423676	4000	0.012207609	0.015259511	0	0	0	0	0	0	0	0	0	36.6651	0	0.000274061	0	0.0211027	2.88638	3.31756	3.31756	2.91906	655.329	7	40	6.5	0.541666667	1.863333333	0	4.119789523	34.19621174	86.92265783	0.085828948	1.810888705	0.712421078	0.000106722
BOVHEB	0.035420338	40	0.017703228	0.030980648	0.008851614	0	0	0	0	0	0.002212903	0	1177.55	0	0.0554786	0	0.266661	0	4.22597	5.76843	5.76843	1.21128	3615.16	73	7.142857143	2	0.206896552	0.656551724	2	0	88.28525979	343.1297492	0	1.47900754	0.380539913	0.000825759
BOVHEB	0.730867579	1000	0.017703228	0.030980648	0.008851614	0	0	0	0	0	0.002212903	0	1177.55	0	0.0554786	0	0.266661	0	4.22597	5.76843	5.76843	1.21128	3615.16	73	7.142857143	2	0.206896552	0.656551724	2	0	88.28525979	343.1297492	0	1.47900754	0.380539913	0.000825759
BOVHEB	1.996562925	4000	0.017703228	0.030980648	0.008851614	0	0	0	0	0	0.002212903	0	1177.55	0	0.0554786	0	0.266661	0	4.22597	5.76843	5.76843	1.21128	3615.16	73	7.142857143	2	0.206896552	0.656551724	2	0	88.28525979	343.1297492	0	1.47900754	0.380539913	0.000825759
BOWNUY	0.001650879	40	0.003715705	0.011147116	0.014862821	0	0	0	0	0.001857853	0	0	1762.14	644.125	0.43075	0.0765951	0.667805	0.170846	9.99848	15.52711	15.52711	0.770284	6459.07	37	16.66666667	0	0.470588235	1.430588235	0	0	70.94068309	295.028079	0	1.446216073	0.347748447	4.18E-05
BOWNUY	0.042922231	1000	0.003715705	0.011147116	0.014862821	0	0	0	0	0.001857853	0	0	1762.14	644.125	0.43075	0.0765951	0.667805	0.170846	9.99848	15.52711	15.52711	0.770284	6459.07	37	16.66666667	0	0.470588235	1.430588235	0	0	70.94068309	295.028079	0	1.446216073	0.347748447	4.18E-05
BOWNUY	0.164915438	4000	0.003715705	0.011147116	0.014862821	0	0	0	0	0.001857853	0	0	1762.14	644.125	0.43075	0.0765951	0.667805	0.170846	9.99848	15.52711	15.52711	0.770284	6459.07	37	16.66666667	0	0.470588235	1.430588235	0	0	70.94068309	295.028079	0	1.446216073	0.347748447	4.18E-05
BOWQAG	0.030617501	40	0.028452971	0.036582392	0.020323551	0	0	0	0	0	0.002032355	0	0	108.799	0	0.000951965	0	0.0248871	2.72062	3.45041	3.39445	1.47064	1968.16	35	5.555555556	0	0.23255814	0.706976744	0	0	57.85945912	246.7958909	0	1.434859831	0.336392204	0.000747452
BOWQAG	0.56066749	1000	0.028452971	0.036582392	0.020323551	0	0	0	0	0	0.002032355	0	0	108.799	0	0.000951965	0	0.0248871	2.72062	3.45041	3.39445	1.47064	1968.16	35	5.555555556	0	0.23255814	0.706976744	0	0	57.85945912	246.7958909	0	1.434859831	0.336392204	0.000747452
BOWQAG	1.278315247	4000	0.028452971	0.036582392	0.020323551	0	0	0	0	0	0.002032355	0	0	108.799	0	0.000951965	0	0.0248871	2.72062	3.45041	3.39445	1.47064	1968.16	35	5.555555556	0	0.23255814	0.706976744	0	0	57.85945912	246.7958909	0	1.434859831	0.336392204	0.000747452
BUCWAZ	0.004792743	40	0.009821606	0.018887703	0	0	0	0	0	0	0	0	2398.28	0	0.260295	0	0.572488	0	6.31772	8.06989	7.96603	0.986571	5294.45	75	10	4.8	0.228571429	0.786285714	0	1.952520252	97.70521591	328.3834175	0.009297715	1.56373056	0.465262933	0.000113564
BUCWAZ	0.116026067	1000	0.009821606	0.018887703	0	0	0	0	0	0	0	0	2398.28	0	0.260295	0	0.572488	0	6.31772	8.06989	7.96603	0.986571	5294.45	75	10	4.8	0.228571429	0.786285714	0	1.952520252	97.70521591	328.3834175	0.009297715	1.56373056	0.465262933	0.000113564
BUCWAZ	0.425861816	4000	0.009821606	0.018887703	0	0	0	0	0	0	0	0	2398.28	0	0.260295	0	0.572488	0	6.31772	8.06989	7.96603	0.986571	5294.45	75	10	4.8	0.228571429	0.786285714	0	1.952520252	97.70521591	328.3834175	0.009297715	1.56373056	0.465262933	0.000113564
BUDDIO	9.43E-05	40	0.025249592	0.030299511	0.005049918	0	0	0	0	0	0	0	0	104.622	0	0.000133835	0	0.0147218	2.84666	3.29205	3.26433	1.49438	792.092	14	16.66666667	3	0.25	0.835	0.333333333	2.431766036	32.68865523	102.9905833	0.037996344	1.609227865	0.510760238	2.18E-06
BUDDIO	0.002359143	1000	0.025249592	0.030299511	0.005049918	0	0	0	0	0	0	0	0	104.622	0	0.000133835	0	0.0147218	2.84666	3.29205	3.26433	1.49438	792.092	14	16.66666667	3	0.25	0.835	0.333333333	2.431766036	32.68865523	102.9905833	0.037996344	1.609227865	0.510760238	2.18E-06
BUDDIO	0.009315772	4000	0.025249592	0.030299511	0.005049918	0	0	0	0	0	0	0	0	104.622	0	0.000133835	0	0.0147218	2.84666	3.29205	3.26433	1.49438	792.092	14	16.66666667	3	0.25	0.835	0.333333333	2.431766036	32.68865523	102.9905833	0.037996344	1.609227865	0.510760238	2.18E-06
BUGSAY	1.567752673	40	0.029141003	0.018544274	0.002649182	0	0	0	0	0	0	0	760.269	0	0.0384966	0	0.174304	0	4.14319	4.67913	4.67313	1.68326	1509.9	6	14.28571429	5	0.230769231	0.778461538	0.2	24.59179601	75.32648765	189.5671208	0.236459577	1.822760777	0.72429315	0.0490217
BUGSAY	3.280747115	1000	0.029141003	0.018544274	0.002649182	0	0	0	0	0	0	0	760.269	0	0.0384966	0	0.174304	0	4.14319	4.67913	4.67313	1.68326	1509.9	6	14.28571429	5	0.230769231	0.778461538	0.2	24.59179601	75.32648765	189.5671208	0.236459577	1.822760777	0.72429315	0.0490217
BUGSAY	3.738945469	4000	0.029141003	0.018544274	0.002649182	0	0	0	0	0	0	0	760.269	0	0.0384966	0	0.174304	0	4.14319	4.67913	4.67313	1.68326	1509.9	6	14.28571429	5	0.230769231	0.778461538	0.2	24.59179601	75.32648765	189.5671208	0.236459577	1.822760777	0.72429315	0.0490217
BUGSEC	0.017630583	40	0.02864024	0.018225607	0.002603658	0	0	0	0	0	0	0	808.556	0	0.0422678	0	0.189086	0	4.19082	4.72085	4.71595	1.60879	1536.3	6	14.28571429	5	0.230769231	0.778461538	0.2	9.994188796	59.78447805	174.0251112	0.096097969	1.673318377	0.574850751	0.000397177
BUGSEC	0.4190027	1000	0.02864024	0.018225607	0.002603658	0	0	0	0	0	0	0	808.556	0	0.0422678	0	0.189086	0	4.19082	4.72085	4.71595	1.60879	1536.3	6	14.28571429	5	0.230769231	0.778461538	0.2	9.994188796	59.78447805	174.0251112	0.096097969	1.673318377	0.574850751	0.000397177
BUGSEC	1.40947429	4000	0.02864024	0.018225607	0.002603658	0	0	0	0	0	0	0	808.556	0	0.0422678	0	0.189086	0	4.19082	4.72085	4.71595	1.60879	1536.3	6	14.28571429	5	0.230769231	0.778461538	0.2	9.994188796	59.78447805	174.0251112	0.096097969	1.673318377	0.574850751	0.000397177
BUGSIG	1.407298205	40	0.028751781	0.018296588	0.002613798	0	0	0	0	0	0	0	796.057	0	0.0412699	0	0.184982	0	4.18275	4.72751	4.72118	1.638	1530.34	6	14.28571429	5	0.230769231	0.778461538	0.2	23.62148092	74.34272798	188.5833612	0.227129624	1.81330155	0.714833923	0.0431224
BUGSIG	3.326758973	1000	0.028751781	0.018296588	0.002613798	0	0	0	0	0	0	0	796.057	0	0.0412699	0	0.184982	0	4.18275	4.72751	4.72118	1.638	1530.34	6	14.28571429	5	0.230769231	0.778461538	0.2	23.62148092	74.34272798	188.5833612	0.227129624	1.81330155	0.714833923	0.0431224
BUGSIG	3.790328424	4000	0.028751781	0.018296588	0.002613798	0	0	0	0	0	0	0	796.057	0	0.0412699	0	0.184982	0	4.18275	4.72751	4.72118	1.638	1530.34	6	14.28571429	5	0.230769231	0.778461538	0.2	23.62148092	74.34272798	188.5833612	0.227129624	1.81330155	0.714833923	0.0431224
BUGSOM	1.503597191	40	0.028999071	0.018453954	0.002636279	0	0	0	0	0	0	0	775.014	0	0.0400142	0	0.181872	0	4.16375	4.69508	4.68969	1.65941	1517.29	6	14.28571429	5	0.230769231	0.778461538	0.2	24.4092369	75.12952584	189.370159	0.234704201	1.820866914	0.722399287	0.0423801
BUGSOM	3.326444535	1000	0.028999071	0.018453954	0.002636279	0	0	0	0	0	0	0	775.014	0	0.0400142	0	0.181872	0	4.16375	4.69508	4.68969	1.65941	1517.29	6	14.28571429	5	0.230769231	0.778461538	0.2	24.4092369	75.12952584	189.370159	0.234704201	1.820866914	0.722399287	0.0423801
BUGSOM	3.73826033	4000	0.028999071	0.018453954	0.002636279	0	0	0	0	0	0	0	775.014	0	0.0400142	0	0.181872	0	4.16375	4.69508	4.68969	1.65941	1517.29	6	14.28571429	5	0.230769231	0.778461538	0.2	24.4092369	75.12952584	189.370159	0.234704201	1.820866914	0.722399287	0.0423801
BUKMUQ01	0.005994355	40	0.006689933	0.015609843	0.002229978	0	0	0	0	0	0.002229978	0	3591.38	0	0.23292	0	0.725941	0	4.74804	5.87836	5.8478	0.853512	1793.74	22	14.28571429	4	0.3125	1.05	0.25	0	30.55058716	100.8525153	0	1.575820551	0.477352924	0.000138399
BUKMUQ01	0.14366229	1000	0.006689933	0.015609843	0.002229978	0	0	0	0	0	0.002229978	0	3591.38	0	0.23292	0	0.725941	0	4.74804	5.87836	5.8478	0.853512	1793.74	22	14.28571429	4	0.3125	1.05	0.25	0	30.55058716	100.8525153	0	1.575820551	0.477352924	0.000138399
BUKMUQ01	0.554282364	4000	0.006689933	0.015609843	0.002229978	0	0	0	0	0	0.002229978	0	3591.38	0	0.23292	0	0.725941	0	4.74804	5.87836	5.8478	0.853512	1793.74	22	14.28571429	4	0.3125	1.05	0.25	0	30.55058716	100.8525153	0	1.575820551	0.477352924	0.000138399
BUKRUW03	0.000530136	40	0.005875304	0.010281782	0.005875304	0	0	0	0	0	0.003427261	0	3424.19	0	0.377889	0	0.785013	0	5.11078	10.56718	10.5632	0.827757	8169.79	49	33.33333333	1.142857143	0.333333333	1.066666667	1.5	5.552447875	118.7416844	382.3739149	0.023135199	1.593224645	0.494757019	1.26E-05
BUKRUW03	0.012582315	1000	0.005875304	0.010281782	0.005875304	0	0	0	0	0	0.003427261	0	3424.19	0	0.377889	0	0.785013	0	5.11078	10.56718	10.5632	0.827757	8169.79	49	33.33333333	1.142857143	0.333333333	1.066666667	1.5	5.552447875	118.7416844	382.3739149	0.023135199	1.593224645	0.494757019	1.26E-05
BUKRUW03	0.052211561	4000	0.005875304	0.010281782	0.005875304	0	0	0	0	0	0.003427261	0	3424.19	0	0.377889	0	0.785013	0	5.11078	10.56718	10.5632	0.827757	8169.79	49	33.33333333	1.142857143	0.333333333	1.066666667	1.5	5.552447875	118.7416844	382.3739149	0.023135199	1.593224645	0.494757019	1.26E-05
BUKYAJ	0.015763473	40	0.030630217	0.02680144	0.003828777	0	0	0	0	0	0	0	1446.19	0	0.0656953	0	0.382464	0	3.53964	5.10209	5.09477	0.92244	1044.72	12	14.28571429	2	0.157894737	0.522105263	0.5	0.600354291	30.13228974	113.6158294	0.007899399	1.494945123	0.396477497	0.000375097
BUKYAJ	0.38007448	1000	0.030630217	0.02680144	0.003828777	0	0	0	0	0	0	0	1446.19	0	0.0656953	0	0.382464	0	3.53964	5.10209	5.09477	0.92244	1044.72	12	14.28571429	2	0.157894737	0.522105263	0.5	0.600354291	30.13228974	113.6158294	0.007899399	1.494945123	0.396477497	0.000375097
BUKYAJ	1.387013273	4000	0.030630217	0.02680144	0.003828777	0	0	0	0	0	0	0	1446.19	0	0.0656953	0	0.382464	0	3.53964	5.10209	5.09477	0.92244	1044.72	12	14.28571429	2	0.157894737	0.522105263	0.5	0.600354291	30.13228974	113.6158294	0.007899399	1.494945123	0.396477497	0.000375097
BUPVEP	0.00030414	40	0	0.014984383	0	0	0	0	0	0	0	0	1194.44	0	0.0761796	0	0.252286	0	3.79966	8.00881	8.00881	1.70124	6406.67	97	25	5.333333333	0.516129032	1.775483871	0	84.15370674	240.5400888	512.9600602	0.339329463	2.06838734	0.969919713	7.56E-06
BUPVEP	0.007842478	1000	0	0.014984383	0	0	0	0	0	0	0	0	1194.44	0	0.0761796	0	0.252286	0	3.79966	8.00881	8.00881	1.70124	6406.67	97	25	5.333333333	0.516129032	1.775483871	0	84.15370674	240.5400888	512.9600602	0.339329463	2.06838734	0.969919713	7.56E-06
BUPVEP	0.031463018	4000	0	0.014984383	0	0	0	0	0	0	0	0	1194.44	0	0.0761796	0	0.252286	0	3.79966	8.00881	8.00881	1.70124	6406.67	97	25	5.333333333	0.516129032	1.775483871	0	84.15370674	240.5400888	512.9600602	0.339329463	2.06838734	0.969919713	7.56E-06
BUQWER	0.037989193	40	0.019775167	0.029662751	0.004943792	0	0	0	0	0.002471896	0	0	892.412	0	0.0346732	0	0.201706	0	4.1296	5.01993	4.9374	1.26322	3640.93	68.5	8.333333333	4	0.222222222	0.734814815	0.5	0	97.18353903	364.1111723	0	1.498399886	0.399932259	0.000899346
BUQWER	0.752681324	1000	0.019775167	0.029662751	0.004943792	0	0	0	0	0.002471896	0	0	892.412	0	0.0346732	0	0.201706	0	4.1296	5.01993	4.9374	1.26322	3640.93	68.5	8.333333333	4	0.222222222	0.734814815	0.5	0	97.18353903	364.1111723	0	1.498399886	0.399932259	0.000899346
BUQWER	1.847161753	4000	0.019775167	0.029662751	0.004943792	0	0	0	0	0.002471896	0	0	892.412	0	0.0346732	0	0.201706	0	4.1296	5.01993	4.9374	1.26322	3640.93	68.5	8.333333333	4	0.222222222	0.734814815	0.5	0	97.18353903	364.1111723	0	1.498399886	0.399932259	0.000899346
BUSGIG	0.002799955	40	0.019082945	0.033395154	0.004770736	0	0	0	0	0.002385368	0	0	125.621	0	0.00126622	0	0.0328313	0	3.28712	3.66162	3.64152	2.2113	1676.89	39	14.28571429	4	0.294117647	0.988235294	0.25	14.31814877	78.33912326	227.7307205	0.105280506	1.674490592	0.576022965	6.43E-05
BUSGIG	0.064785195	1000	0.019082945	0.033395154	0.004770736	0	0	0	0	0.002385368	0	0	125.621	0	0.00126622	0	0.0328313	0	3.28712	3.66162	3.64152	2.2113	1676.89	39	14.28571429	4	0.294117647	0.988235294	0.25	14.31814877	78.33912326	227.7307205	0.105280506	1.674490592	0.576022965	6.43E-05
BUSGIG	0.200213734	4000	0.019082945	0.033395154	0.004770736	0	0	0	0	0.002385368	0	0	125.621	0	0.00126622	0	0.0328313	0	3.28712	3.66162	3.64152	2.2113	1676.89	39	14.28571429	4	0.294117647	0.988235294	0.25	14.31814877	78.33912326	227.7307205	0.105280506	1.674490592	0.576022965	6.43E-05
BUSGOM	0.003625097	40	0.01870623	0.032735903	0.004676558	0	0	0	0	0.002338279	0	0	142.048	0	0.00179202	0	0.0371608	0	3.32278	3.72291	3.72291	2.12051	1710.66	39	14.28571429	4	0.294117647	0.988235294	0.25	14.78847205	78.73461441	228.1262117	0.108738765	1.677398615	0.578930988	7.81E-05
BUSGOM	0.081788025	1000	0.01870623	0.032735903	0.004676558	0	0	0	0	0.002338279	0	0	142.048	0	0.00179202	0	0.0371608	0	3.32278	3.72291	3.72291	2.12051	1710.66	39	14.28571429	4	0.294117647	0.988235294	0.25	14.78847205	78.73461441	228.1262117	0.108738765	1.677398615	0.578930988	7.81E-05
BUSGOM	0.257309765	4000	0.01870623	0.032735903	0.004676558	0	0	0	0	0.002338279	0	0	142.048	0	0.00179202	0	0.0371608	0	3.32278	3.72291	3.72291	2.12051	1710.66	39	14.28571429	4	0.294117647	0.988235294	0.25	14.78847205	78.73461441	228.1262117	0.108738765	1.677398615	0.578930988	7.81E-05
BUSNAF	0.001206544	40	0.028010943	0.036414226	0.014005471	0	0	0	0	0	0	0	675.413	0	0.0462794	0	0.162463	0	5.43194	7.07895	7.07895	1.23597	2142.02	41.5	3.846153846	0	0.175438596	0.533333333	0	0	58.30195808	246.1399223	0	1.43941475	0.340947123	2.83E-05
BUSNAF	0.031180241	1000	0.028010943	0.036414226	0.014005471	0	0	0	0	0	0	0	675.413	0	0.0462794	0	0.162463	0	5.43194	7.07895	7.07895	1.23597	2142.02	41.5	3.846153846	0	0.175438596	0.533333333	0	0	58.30195808	246.1399223	0	1.43941475	0.340947123	2.83E-05
BUSNAF	0.12122939	4000	0.028010943	0.036414226	0.014005471	0	0	0	0	0	0	0	675.413	0	0.0462794	0	0.162463	0	5.43194	7.07895	7.07895	1.23597	2142.02	41.5	3.846153846	0	0.175438596	0.533333333	0	0	58.30195808	246.1399223	0	1.43941475	0.340947123	2.83E-05
BUSQIQ	2.241980121	40	0.019133044	0.019133044	0	0	0	0	0	0	0	0	737.243	0	0.0266273	0	0.188557	0	3.72721	4.44057	4.4272	1.56982	522.656	6	40	4	0.4	1.376	0	12.06949624	36.53842043	80.4771255	0.301737406	2.011928138	0.913460511	0.123034
BUSQIQ	4.205535725	1000	0.019133044	0.019133044	0	0	0	0	0	0	0	0	737.243	0	0.0266273	0	0.188557	0	3.72721	4.44057	4.4272	1.56982	522.656	6	40	4	0.4	1.376	0	12.06949624	36.53842043	80.4771255	0.301737406	2.011928138	0.913460511	0.123034
BUSQIQ	4.628105171	4000	0.019133044	0.019133044	0	0	0	0	0	0	0	0	737.243	0	0.0266273	0	0.188557	0	3.72721	4.44057	4.4272	1.56982	522.656	6	40	4	0.4	1.376	0	12.06949624	36.53842043	80.4771255	0.301737406	2.011928138	0.913460511	0.123034
BUVHEH	1.058448952	40	0.011558244	0.023116488	0	0	0	0	0	0	0	0	1983.29	0	0.0867544	0	0.386996	0	3.66399	4.88072	4.88072	1.23567	1038.22	19	8.333333333	6	0.24	0.8256	0	7.469524125	32.09392384	87.01730518	0.149390482	1.740346104	0.641878477	0.292826
BUVHEH	2.712084129	1000	0.011558244	0.023116488	0	0	0	0	0	0	0	0	1983.29	0	0.0867544	0	0.386996	0	3.66399	4.88072	4.88072	1.23567	1038.22	19	8.333333333	6	0.24	0.8256	0	7.469524125	32.09392384	87.01730518	0.149390482	1.740346104	0.641878477	0.292826
BUVHEH	4.184761474	4000	0.011558244	0.023116488	0	0	0	0	0	0	0	0	1983.29	0	0.0867544	0	0.386996	0	3.66399	4.88072	4.88072	1.23567	1038.22	19	8.333333333	6	0.24	0.8256	0	7.469524125	32.09392384	87.01730518	0.149390482	1.740346104	0.641878477	0.292826
BUVWOF02	0.000751406	40	0.023663972	0.035495957	0.014789982	0	0	0	0	0	0	0	739.197	0	0.0509474	0	0.170747	0	5.38791	7.02744	7.02744	1.22872	2028.4	41.5	4.166666667	0	0.196078431	0.596078431	0	0	50.86840442	218.9339513	0	1.430940858	0.332473231	1.63E-05
BUVWOF02	0.017714481	1000	0.023663972	0.035495957	0.014789982	0	0	0	0	0	0	0	739.197	0	0.0509474	0	0.170747	0	5.38791	7.02744	7.02744	1.22872	2028.4	41.5	4.166666667	0	0.196078431	0.596078431	0	0	50.86840442	218.9339513	0	1.430940858	0.332473231	1.63E-05
BUVWOF02	0.072187692	4000	0.023663972	0.035495957	0.014789982	0	0	0	0	0	0	0	739.197	0	0.0509474	0	0.170747	0	5.38791	7.02744	7.02744	1.22872	2028.4	41.5	4.166666667	0	0.196078431	0.596078431	0	0	50.86840442	218.9339513	0	1.430940858	0.332473231	1.63E-05
BUVXOG	0.000732898	40	0.024409717	0.036614576	0.015256073	0	0	0	0	0	0	0	682.541	0	0.0457613	0	0.161269	0	5.22178	6.82532	6.82532	1.26745	1966.43	41.5	4.166666667	0	0.196078431	0.596078431	0	0	50.94802257	219.0135695	0	1.431461238	0.332993612	1.79E-05
BUVXOG	0.019432906	1000	0.024409717	0.036614576	0.015256073	0	0	0	0	0	0	0	682.541	0	0.0457613	0	0.161269	0	5.22178	6.82532	6.82532	1.26745	1966.43	41.5	4.166666667	0	0.196078431	0.596078431	0	0	50.94802257	219.0135695	0	1.431461238	0.332993612	1.79E-05
BUVXOG	0.078012011	4000	0.024409717	0.036614576	0.015256073	0	0	0	0	0	0	0	682.541	0	0.0457613	0	0.161269	0	5.22178	6.82532	6.82532	1.26745	1966.43	41.5	4.166666667	0	0.196078431	0.596078431	0	0	50.94802257	219.0135695	0	1.431461238	0.332993612	1.79E-05
BUVYIB01	0.003625625	40	0.013153712	0.019730568	0.00822107	0	0	0	0	0	0	0	3694.16	0	0.360474	0	0.875563	0	8.62628	10.81747	10.81747	0.682989	3649.16	41.5	4.166666667	0	0.196078431	0.596078431	0	0	51.01723788	219.0827848	0	1.431913626	0.333445999	8.83E-05
BUVYIB01	0.091599314	1000	0.013153712	0.019730568	0.00822107	0	0	0	0	0	0	0	3694.16	0	0.360474	0	0.875563	0	8.62628	10.81747	10.81747	0.682989	3649.16	41.5	4.166666667	0	0.196078431	0.596078431	0	0	51.01723788	219.0827848	0	1.431913626	0.333445999	8.83E-05
BUVYIB01	0.349761762	4000	0.013153712	0.019730568	0.00822107	0	0	0	0	0	0	0	3694.16	0	0.360474	0	0.875563	0	8.62628	10.81747	10.81747	0.682989	3649.16	41.5	4.166666667	0	0.196078431	0.596078431	0	0	51.01723788	219.0827848	0	1.431913626	0.333445999	8.83E-05
BUVYIB	0.00463336	40	0.013521127	0.02028169	0.008450704	0	0	0	0	0	0	0	3459.41	0	0.324755	0	0.832684	0	8.55613	10.88811	10.88811	0.702067	3550	41.5	4.166666667	0	0.196078431	0.596078431	0	0	51.05224414	219.117791	0	1.432142425	0.333674798	0.000106676
BUVYIB	0.11254521	1000	0.013521127	0.02028169	0.008450704	0	0	0	0	0	0	0	3459.41	0	0.324755	0	0.832684	0	8.55613	10.88811	10.88811	0.702067	3550	41.5	4.166666667	0	0.196078431	0.596078431	0	0	51.05224414	219.117791	0	1.432142425	0.333674798	0.000106676
BUVYIB	0.425900811	4000	0.013521127	0.02028169	0.008450704	0	0	0	0	0	0	0	3459.41	0	0.324755	0	0.832684	0	8.55613	10.88811	10.88811	0.702067	3550	41.5	4.166666667	0	0.196078431	0.596078431	0	0	51.05224414	219.117791	0	1.432142425	0.333674798	0.000106676
CACBUG	0.014020273	40	0.020940961	0.033505538	0.006282288	0	0	0	0	0	0.002094096	0	737.759	0	0.0178551	0	0.140532	0	3.67636	4.28617	4.28617	1.29935	955.066	21.5	6.25	4	0.205882353	0.672941176	0.75	0	26.76942698	101.4652256	0	1.492135671	0.393668044	0.000341574
CACBUG	0.357507343	1000	0.020940961	0.033505538	0.006282288	0	0	0	0	0	0.002094096	0	737.759	0	0.0178551	0	0.140532	0	3.67636	4.28617	4.28617	1.29935	955.066	21.5	6.25	4	0.205882353	0.672941176	0.75	0	26.76942698	101.4652256	0	1.492135671	0.393668044	0.000341574
CACBUG	1.446830284	4000	0.020940961	0.033505538	0.006282288	0	0	0	0	0	0.002094096	0	737.759	0	0.0178551	0	0.140532	0	3.67636	4.28617	4.28617	1.29935	955.066	21.5	6.25	4	0.205882353	0.672941176	0.75	0	26.76942698	101.4652256	0	1.492135671	0.393668044	0.000341574
CADPII	0.000760757	40	0.016491853	0.029685335	0	0	0	0	0	0	0.006596741	0	172.318	0	0.00854205	0	0.0418266	0	5.06081	5.83034	5.83034	2.03698	1819.08	40	22.22222222	4	0.333333333	1.146666667	0	4.072817226	80.68007697	238.8594152	0.028283453	1.658745939	0.560278312	1.80E-05
CADPII	0.018769	1000	0.016491853	0.029685335	0	0	0	0	0	0	0.006596741	0	172.318	0	0.00854205	0	0.0418266	0	5.06081	5.83034	5.83034	2.03698	1819.08	40	22.22222222	4	0.333333333	1.146666667	0	4.072817226	80.68007697	238.8594152	0.028283453	1.658745939	0.560278312	1.80E-05
CADPII	0.072273942	4000	0.016491853	0.029685335	0	0	0	0	0	0	0.006596741	0	172.318	0	0.00854205	0	0.0418266	0	5.06081	5.83034	5.83034	2.03698	1819.08	40	22.22222222	4	0.333333333	1.146666667	0	4.072817226	80.68007697	238.8594152	0.028283453	1.658745939	0.560278312	1.80E-05
CADQAB	0.29264187	40	0.009263906	0.018527811	0	0	0	0	0	0	0	0	2137.68	0	0.163876	0	0.477822	0	4.78268	6.63883	6.63883	1.11548	1295.35	19	8.333333333	9	0.321428571	1.105714286	0	7.616834083	37.36101198	98.87519908	0.136014894	1.765628555	0.667160928	0.00576738
CADQAB	2.302144177	1000	0.009263906	0.018527811	0	0	0	0	0	0	0	0	2137.68	0	0.163876	0	0.477822	0	4.78268	6.63883	6.63883	1.11548	1295.35	19	8.333333333	9	0.321428571	1.105714286	0	7.616834083	37.36101198	98.87519908	0.136014894	1.765628555	0.667160928	0.00576738
CADQAB	3.284634186	4000	0.009263906	0.018527811	0	0	0	0	0	0	0	0	2137.68	0	0.163876	0	0.477822	0	4.78268	6.63883	6.63883	1.11548	1295.35	19	8.333333333	9	0.321428571	1.105714286	0	7.616834083	37.36101198	98.87519908	0.136014894	1.765628555	0.667160928	0.00576738
CADQOP	0.359925972	40	0.006111676	0.018335027	0	0	0	0	0	0	0	0	2221.74	0	0.166492	0	0.489083	0	4.81933	6.71582	6.71582	1.09675	1308.97	21	8.333333333	9	0.346153846	1.190769231	0	7.264286643	34.86574617	91.98606277	0.13969782	1.768962746	0.670495119	0.0109589
CADQOP	2.4319255	1000	0.006111676	0.018335027	0	0	0	0	0	0	0	0	2221.74	0	0.166492	0	0.489083	0	4.81933	6.71582	6.71582	1.09675	1308.97	21	8.333333333	9	0.346153846	1.190769231	0	7.264286643	34.86574617	91.98606277	0.13969782	1.768962746	0.670495119	0.0109589
CADQOP	3.365632565	4000	0.006111676	0.018335027	0	0	0	0	0	0	0	0	2221.74	0	0.166492	0	0.489083	0	4.81933	6.71582	6.71582	1.09675	1308.97	21	8.333333333	9	0.346153846	1.190769231	0	7.264286643	34.86574617	91.98606277	0.13969782	1.768962746	0.670495119	0.0109589
CADZIT	0.006119905	40	0.027373824	0.033456896	0.006083072	0	0	0	0	0	0.001520768	0	737.963	0	0.0155292	0	0.139921	0	3.53659	4.17501	4.16692	1.26214	2630.25	49	4.545454545	6	0.196078431	0.643137255	0.666666667	0	82.14372123	306.2311171	0	1.501132927	0.4026653	0.000145748
CADZIT	0.154465303	1000	0.027373824	0.033456896	0.006083072	0	0	0	0	0	0.001520768	0	737.963	0	0.0155292	0	0.139921	0	3.53659	4.17501	4.16692	1.26214	2630.25	49	4.545454545	6	0.196078431	0.643137255	0.666666667	0	82.14372123	306.2311171	0	1.501132927	0.4026653	0.000145748
CADZIT	0.636079671	4000	0.027373824	0.033456896	0.006083072	0	0	0	0	0	0.001520768	0	737.963	0	0.0155292	0	0.139921	0	3.53659	4.17501	4.16692	1.26214	2630.25	49	4.545454545	6	0.196078431	0.643137255	0.666666667	0	82.14372123	306.2311171	0	1.501132927	0.4026653	0.000145748
CAGXIU	0.014778896	40	0.018330441	0.032078271	0	0	0	0	0	0	0	0	589.961	0	0.0430897	0	0.147362	0	4.76438	5.87273	5.7913	1.68022	1745.73	41	7.142857143	6	0.2	0.688	0	7.254492678	63.57584498	195.3919602	0.060454106	1.628266335	0.529798708	0.000340079
CAGXIU	0.346832277	1000	0.018330441	0.032078271	0	0	0	0	0	0	0	0	589.961	0	0.0430897	0	0.147362	0	4.76438	5.87273	5.7913	1.68022	1745.73	41	7.142857143	6	0.2	0.688	0	7.254492678	63.57584498	195.3919602	0.060454106	1.628266335	0.529798708	0.000340079
CAGXIU	1.200007631	4000	0.018330441	0.032078271	0	0	0	0	0	0	0	0	589.961	0	0.0430897	0	0.147362	0	4.76438	5.87273	5.7913	1.68022	1745.73	41	7.142857143	6	0.2	0.688	0	7.254492678	63.57584498	195.3919602	0.060454106	1.628266335	0.529798708	0.000340079
CAHLEE	0.845962897	40	0.018049669	0.027074503	0.004512417	0	0	0	0	0.004512417	0	0	52.5956	0	0.0006362	0	0.00819108	0	3.11934	3.76094	3.76094	2.51493	3102.55	47.5	21.42857143	1.555555556	0.198113208	0.65509434	0.5	15.84130741	103.8767933	336.7519301	0.074723148	1.588452501	0.489984874	10299.5
CAHLEE	1.123017898	1000	0.018049669	0.027074503	0.004512417	0	0	0	0	0.004512417	0	0	52.5956	0	0.0006362	0	0.00819108	0	3.11934	3.76094	3.76094	2.51493	3102.55	47.5	21.42857143	1.555555556	0.198113208	0.65509434	0.5	15.84130741	103.8767933	336.7519301	0.074723148	1.588452501	0.489984874	10299.5
CAHLEE	1.170212732	4000	0.018049669	0.027074503	0.004512417	0	0	0	0	0.004512417	0	0	52.5956	0	0.0006362	0	0.00819108	0	3.11934	3.76094	3.76094	2.51493	3102.55	47.5	21.42857143	1.555555556	0.198113208	0.65509434	0.5	15.84130741	103.8767933	336.7519301	0.074723148	1.588452501	0.489984874	10299.5
CAJLEH	0.04807801	40	0.015985932	0.029307543	0.007104859	0	0	0	0	0	0	0	0	475.363	0	0.0132306	0	0.107129	2.54359	4.88777	4.5866	1.557	2251.98	45	9.090909091	4	0.27027027	0.886486486	0.666666667	0.135715083	64.11046334	226.6836721	0.000916994	1.531646433	0.433178806	0.00112765
CAJLEH	0.885079627	1000	0.015985932	0.029307543	0.007104859	0	0	0	0	0	0	0	0	475.363	0	0.0132306	0	0.107129	2.54359	4.88777	4.5866	1.557	2251.98	45	9.090909091	4	0.27027027	0.886486486	0.666666667	0.135715083	64.11046334	226.6836721	0.000916994	1.531646433	0.433178806	0.00112765
CAJLEH	1.9196994	4000	0.015985932	0.029307543	0.007104859	0	0	0	0	0	0	0	0	475.363	0	0.0132306	0	0.107129	2.54359	4.88777	4.5866	1.557	2251.98	45	9.090909091	4	0.27027027	0.886486486	0.666666667	0.135715083	64.11046334	226.6836721	0.000916994	1.531646433	0.433178806	0.00112765
CAJQEL	0.005956118	40	0.008492995	0.0162139	0	0	0	0	0	0.001544181	0	0	3084.63	0	0.561459	0	0.985458	0	8.23039	13.93207	13.93174	0.705662	5180.74	63	9.523809524	5	0.227272727	0.781818182	0	0	76.92980682	270.2601091	0	1.535568802	0.437101175	0.000143872
CAJQEL	0.136266482	1000	0.008492995	0.0162139	0	0	0	0	0	0.001544181	0	0	3084.63	0	0.561459	0	0.985458	0	8.23039	13.93207	13.93174	0.705662	5180.74	63	9.523809524	5	0.227272727	0.781818182	0	0	76.92980682	270.2601091	0	1.535568802	0.437101175	0.000143872
CAJQEL	0.402677623	4000	0.008492995	0.0162139	0	0	0	0	0	0.001544181	0	0	3084.63	0	0.561459	0	0.985458	0	8.23039	13.93207	13.93174	0.705662	5180.74	63	9.523809524	5	0.227272727	0.781818182	0	0	76.92980682	270.2601091	0	1.535568802	0.437101175	0.000143872
CAKXET	1.130806715	40	0.006495774	0.022735208	0.006495774	0	0	0	0	0	0	0	0	292.334	0	0.00442376	0	0.072529	2.82776	4.14523	4.07355	1.94405	1231.57	23	14.28571429	6	0.444444444	1.484444444	0.333333333	11.70283095	52.52066781	131.6103369	0.162539319	1.827921346	0.72945372	0.0345971
CAKXET	2.702682782	1000	0.006495774	0.022735208	0.006495774	0	0	0	0	0	0	0	0	292.334	0	0.00442376	0	0.072529	2.82776	4.14523	4.07355	1.94405	1231.57	23	14.28571429	6	0.444444444	1.484444444	0.333333333	11.70283095	52.52066781	131.6103369	0.162539319	1.827921346	0.72945372	0.0345971
CAKXET	2.931248412	4000	0.006495774	0.022735208	0.006495774	0	0	0	0	0	0	0	0	292.334	0	0.00442376	0	0.072529	2.82776	4.14523	4.07355	1.94405	1231.57	23	14.28571429	6	0.444444444	1.484444444	0.333333333	11.70283095	52.52066781	131.6103369	0.162539319	1.827921346	0.72945372	0.0345971
CAKXIX	0.02795882	40	0.006519489	0.022818212	0.006519489	0	0	0	0	0	0	0	0	279.933	0	0.0042861	0	0.0711288	2.81759	4.13408	4.12833	1.95983	1227.09	23	14.28571429	6	0.444444444	1.484444444	0.333333333	2.859253939	39.25772723	118.3473964	0.03971186	1.643713838	0.545246212	0.000627104
CAKXIX	0.574354363	1000	0.006519489	0.022818212	0.006519489	0	0	0	0	0	0	0	0	279.933	0	0.0042861	0	0.0711288	2.81759	4.13408	4.12833	1.95983	1227.09	23	14.28571429	6	0.444444444	1.484444444	0.333333333	2.859253939	39.25772723	118.3473964	0.03971186	1.643713838	0.545246212	0.000627104
CAKXIX	1.495192094	4000	0.006519489	0.022818212	0.006519489	0	0	0	0	0	0	0	0	279.933	0	0.0042861	0	0.0711288	2.81759	4.13408	4.12833	1.95983	1227.09	23	14.28571429	6	0.444444444	1.484444444	0.333333333	2.859253939	39.25772723	118.3473964	0.03971186	1.643713838	0.545246212	0.000627104
CAKXOD	1.116327511	40	0.006578406	0.023024422	0.006578406	0	0	0	0	0	0	0	0	263.849	0	0.00398722	0	0.0684805	2.79775	4.11875	4.09844	2.00641	1216.1	23	14.28571429	6	0.444444444	1.484444444	0.333333333	11.07461754	51.76956717	130.8592363	0.153814132	1.817489393	0.719021766	0.0355771
CAKXOD	2.632127179	1000	0.006578406	0.023024422	0.006578406	0	0	0	0	0	0	0	0	263.849	0	0.00398722	0	0.0684805	2.79775	4.11875	4.09844	2.00641	1216.1	23	14.28571429	6	0.444444444	1.484444444	0.333333333	11.07461754	51.76956717	130.8592363	0.153814132	1.817489393	0.719021766	0.0355771
CAKXOD	2.787523241	4000	0.006578406	0.023024422	0.006578406	0	0	0	0	0	0	0	0	263.849	0	0.00398722	0	0.0684805	2.79775	4.11875	4.09844	2.00641	1216.1	23	14.28571429	6	0.444444444	1.484444444	0.333333333	11.07461754	51.76956717	130.8592363	0.153814132	1.817489393	0.719021766	0.0355771
CAKXUJ	1.100725209	40	0.006606929	0.023124252	0.006606929	0	0	0	0	0	0	0	0	267.982	0	0.00405076	0	0.0685666	2.79077	4.10044	4.09036	2.02431	1210.85	23	14.28571429	6	0.444444444	1.484444444	0.333333333	11.54475706	52.37520162	131.4648707	0.160343848	1.825900983	0.727433356	0.0489721
CAKXUJ	2.616839832	1000	0.006606929	0.023124252	0.006606929	0	0	0	0	0	0	0	0	267.982	0	0.00405076	0	0.0685666	2.79077	4.10044	4.09036	2.02431	1210.85	23	14.28571429	6	0.444444444	1.484444444	0.333333333	11.54475706	52.37520162	131.4648707	0.160343848	1.825900983	0.727433356	0.0489721
CAKXUJ	2.76316977	4000	0.006606929	0.023124252	0.006606929	0	0	0	0	0	0	0	0	267.982	0	0.00405076	0	0.0685666	2.79077	4.10044	4.09036	2.02431	1210.85	23	14.28571429	6	0.444444444	1.484444444	0.333333333	11.54475706	52.37520162	131.4648707	0.160343848	1.825900983	0.727433356	0.0489721
CAKYAQ	1.134548431	40	0.006620324	0.023171135	0.006620324	0	0	0	0	0	0	0	0	255.227	0	0.0041991	0	0.0726543	2.78322	4.08997	4.0162	2.04806	1208.4	23	14.28571429	6	0.444444444	1.484444444	0.333333333	11.58410011	52.38791917	131.4775883	0.160890279	1.826077615	0.727609988	0.0383826
CAKYAQ	2.589520622	1000	0.006620324	0.023171135	0.006620324	0	0	0	0	0	0	0	0	255.227	0	0.0041991	0	0.0726543	2.78322	4.08997	4.0162	2.04806	1208.4	23	14.28571429	6	0.444444444	1.484444444	0.333333333	11.58410011	52.38791917	131.4775883	0.160890279	1.826077615	0.727609988	0.0383826
CAKYAQ	2.727946983	4000	0.006620324	0.023171135	0.006620324	0	0	0	0	0	0	0	0	255.227	0	0.0041991	0	0.0726543	2.78322	4.08997	4.0162	2.04806	1208.4	23	14.28571429	6	0.444444444	1.484444444	0.333333333	11.58410011	52.38791917	131.4775883	0.160890279	1.826077615	0.727609988	0.0383826
CAKYEU	1.221714494	40	0.006665056	0.023327696	0.006665056	0	0	0	0	0	0	0	0	259.025	0	0.00424025	0	0.0740117	2.75795	4.05316	3.99799	2.07535	1200.29	23	14.28571429	6	0.444444444	1.484444444	0.333333333	11.57547352	52.44490368	131.5345728	0.160770466	1.826869067	0.72840144	0.0445978
CAKYEU	2.573712041	1000	0.006665056	0.023327696	0.006665056	0	0	0	0	0	0	0	0	259.025	0	0.00424025	0	0.0740117	2.75795	4.05316	3.99799	2.07535	1200.29	23	14.28571429	6	0.444444444	1.484444444	0.333333333	11.57547352	52.44490368	131.5345728	0.160770466	1.826869067	0.72840144	0.0445978
CAKYEU	2.690681756	4000	0.006665056	0.023327696	0.006665056	0	0	0	0	0	0	0	0	259.025	0	0.00424025	0	0.0740117	2.75795	4.05316	3.99799	2.07535	1200.29	23	14.28571429	6	0.444444444	1.484444444	0.333333333	11.57547352	52.44490368	131.5345728	0.160770466	1.826869067	0.72840144	0.0445978
CAKYIY	1.256271825	40	0.006711297	0.023489539	0.006711297	0	0	0	0	0	0	0	0	234.153	0	0.00418505	0	0.0733334	2.74274	4.02936	3.98579	2.10272	1192.02	23	14.28571429	6	0.444444444	1.484444444	0.333333333	11.59984928	52.49253894	131.5822081	0.161109018	1.827530668	0.729063041	0.0433208
CAKYIY	2.554325707	1000	0.006711297	0.023489539	0.006711297	0	0	0	0	0	0	0	0	234.153	0	0.00418505	0	0.0733334	2.74274	4.02936	3.98579	2.10272	1192.02	23	14.28571429	6	0.444444444	1.484444444	0.333333333	11.59984928	52.49253894	131.5822081	0.161109018	1.827530668	0.729063041	0.0433208
CAKYIY	2.659017418	4000	0.006711297	0.023489539	0.006711297	0	0	0	0	0	0	0	0	234.153	0	0.00418505	0	0.0733334	2.74274	4.02936	3.98579	2.10272	1192.02	23	14.28571429	6	0.444444444	1.484444444	0.333333333	11.59984928	52.49253894	131.5822081	0.161109018	1.827530668	0.729063041	0.0433208
CANRUG	0.023660443	40	0.015897582	0.026184253	0	0	0	0	0	0	0	0	2342.35	0	0.130685	0	0.444059	0	4.9271	6.57321	6.54898	0.884567	4277.38	79	5.357142857	5.333333333	0.144144144	0.495855856	0	7.835531035	102.7695293	346.6293425	0.035295185	1.561393435	0.462925808	0.000545281
CANRUG	0.528789603	1000	0.015897582	0.026184253	0	0	0	0	0	0	0	0	2342.35	0	0.130685	0	0.444059	0	4.9271	6.57321	6.54898	0.884567	4277.38	79	5.357142857	5.333333333	0.144144144	0.495855856	0	7.835531035	102.7695293	346.6293425	0.035295185	1.561393435	0.462925808	0.000545281
CANRUG	1.710517864	4000	0.015897582	0.026184253	0	0	0	0	0	0	0	0	2342.35	0	0.130685	0	0.444059	0	4.9271	6.57321	6.54898	0.884567	4277.38	79	5.357142857	5.333333333	0.144144144	0.495855856	0	7.835531035	102.7695293	346.6293425	0.035295185	1.561393435	0.462925808	0.000545281
CAPLOX	0.14748303	40	0.014840098	0.017808118	0.005936039	0	0	0	0	0	0	0	2043.55	0	0.171879	0	0.487891	0	5.37966	6.59085	6.59085	1.11008	1347.7	13	8.333333333	6	0.303030303	0.993939394	0.666666667	8.34821322	42.86632289	115.3651863	0.126488079	1.747957368	0.649489741	0.00393299
CAPLOX	1.734897723	1000	0.014840098	0.017808118	0.005936039	0	0	0	0	0	0	0	2043.55	0	0.171879	0	0.487891	0	5.37966	6.59085	6.59085	1.11008	1347.7	13	8.333333333	6	0.303030303	0.993939394	0.666666667	8.34821322	42.86632289	115.3651863	0.126488079	1.747957368	0.649489741	0.00393299
CAPLOX	2.971031612	4000	0.014840098	0.017808118	0.005936039	0	0	0	0	0	0	0	2043.55	0	0.171879	0	0.487891	0	5.37966	6.59085	6.59085	1.11008	1347.7	13	8.333333333	6	0.303030303	0.993939394	0.666666667	8.34821322	42.86632289	115.3651863	0.126488079	1.747957368	0.649489741	0.00393299
CATART03	0.041239513	40	0.017070108	0.017070108	0	0	0	0	0	0	0	0	0	230.158	0	0.00225007	0	0.0907529	2.45245	3.52552	3.51752	1.33329	937.311	9	25	6	0.4	1.376	0	4.682357371	38.55949901	104.4675566	0.07803929	1.741125944	0.642658317	0.00107043
CATART03	1.069460875	1000	0.017070108	0.017070108	0	0	0	0	0	0	0	0	0	230.158	0	0.00225007	0	0.0907529	2.45245	3.52552	3.51752	1.33329	937.311	9	25	6	0.4	1.376	0	4.682357371	38.55949901	104.4675566	0.07803929	1.741125944	0.642658317	0.00107043
CATART03	3.097937922	4000	0.017070108	0.017070108	0	0	0	0	0	0	0	0	0	230.158	0	0.00225007	0	0.0907529	2.45245	3.52552	3.51752	1.33329	937.311	9	25	6	0.4	1.376	0	4.682357371	38.55949901	104.4675566	0.07803929	1.741125944	0.642658317	0.00107043
CAVTAW	0.511095797	40	0	0.015444612	0.003088922	0	0	0	0	0	0	0	463.976	0	0.0104769	0	0.110202	0	3.2528	4.20706	4.19988	1.54626	1294.95	20	10	12	0.482758621	1.633103448	0.166666667	13.23330491	48.44370925	112.1548316	0.228160429	1.933703993	0.835236366	0.01728
CAVTAW	1.614076719	1000	0	0.015444612	0.003088922	0	0	0	0	0	0	0	463.976	0	0.0104769	0	0.110202	0	3.2528	4.20706	4.19988	1.54626	1294.95	20	10	12	0.482758621	1.633103448	0.166666667	13.23330491	48.44370925	112.1548316	0.228160429	1.933703993	0.835236366	0.01728
CAVTAW	2.025738786	4000	0	0.015444612	0.003088922	0	0	0	0	0	0	0	463.976	0	0.0104769	0	0.110202	0	3.2528	4.20706	4.19988	1.54626	1294.95	20	10	12	0.482758621	1.633103448	0.166666667	13.23330491	48.44370925	112.1548316	0.228160429	1.933703993	0.835236366	0.01728
CAXPIC	6.53E-05	40	0.014358146	0.032305829	0.008973841	0	0	0	0	0	0	0	0	9.0017	0	0.000105912	0	0.00699019	2.42141	3.2013	3.2013	1.88836	1114.35	26.5	13.88888889	4.8	0.373626374	1.241318681	0.416666667	0.027298008	41.87466007	141.8352141	0.000299978	1.558628726	0.4601611	1.66E-06
CAXPIC	0.001884027	1000	0.014358146	0.032305829	0.008973841	0	0	0	0	0	0	0	0	9.0017	0	0.000105912	0	0.00699019	2.42141	3.2013	3.2013	1.88836	1114.35	26.5	13.88888889	4.8	0.373626374	1.241318681	0.416666667	0.027298008	41.87466007	141.8352141	0.000299978	1.558628726	0.4601611	1.66E-06
CAXPIC	0.00710949	4000	0.014358146	0.032305829	0.008973841	0	0	0	0	0	0	0	0	9.0017	0	0.000105912	0	0.00699019	2.42141	3.2013	3.2013	1.88836	1114.35	26.5	13.88888889	4.8	0.373626374	1.241318681	0.416666667	0.027298008	41.87466007	141.8352141	0.000299978	1.558628726	0.4601611	1.66E-06
CAXWAB	0.001829514	40	0.004510125	0.018040501	0	0	0	0	0	0	0	0	1432.28	0	0.277889	0	0.501982	0	10.7455	11.47981	11.47981	1.14506	1330.34	22	25	3	0.333333333	1.146666667	0	0	29.13535349	88.45260534	0	1.63801121	0.539543583	4.68E-05
CAXWAB	0.046957839	1000	0.004510125	0.018040501	0	0	0	0	0	0	0	0	1432.28	0	0.277889	0	0.501982	0	10.7455	11.47981	11.47981	1.14506	1330.34	22	25	3	0.333333333	1.146666667	0	0	29.13535349	88.45260534	0	1.63801121	0.539543583	4.68E-05
CAXWAB	0.189472832	4000	0.004510125	0.018040501	0	0	0	0	0	0	0	0	1432.28	0	0.277889	0	0.501982	0	10.7455	11.47981	11.47981	1.14506	1330.34	22	25	3	0.333333333	1.146666667	0	0	29.13535349	88.45260534	0	1.63801121	0.539543583	4.68E-05
CAXWEF	0.001988484	40	0.004507957	0.018031826	0	0	0	0	0	0	0	0	1438.59	0	0.277674	0	0.503623	0	10.80771	11.4766	11.4766	1.14451	1330.98	22	25	3	0.333333333	1.146666667	0	0.19663148	29.74289641	89.06014826	0.003641324	1.649262005	0.550794378	5.00E-05
CAXWEF	0.052350092	1000	0.004507957	0.018031826	0	0	0	0	0	0	0	0	1438.59	0	0.277674	0	0.503623	0	10.80771	11.4766	11.4766	1.14451	1330.98	22	25	3	0.333333333	1.146666667	0	0.19663148	29.74289641	89.06014826	0.003641324	1.649262005	0.550794378	5.00E-05
CAXWEF	0.213865146	4000	0.004507957	0.018031826	0	0	0	0	0	0	0	0	1438.59	0	0.277674	0	0.503623	0	10.80771	11.4766	11.4766	1.14451	1330.98	22	25	3	0.333333333	1.146666667	0	0.19663148	29.74289641	89.06014826	0.003641324	1.649262005	0.550794378	5.00E-05
CAXWIJ	0.002051164	40	0.004502037	0.018008149	0	0	0	0	0	0	0	0	1435.77	0	0.279439	0	0.50341	0	10.74209	11.51419	11.51419	1.143	1332.73	22	25	3	0.333333333	1.146666667	0	0.314556708	30.1516779	89.46892974	0.005825124	1.656832032	0.558364405	4.89E-05
CAXWIJ	0.050933899	1000	0.004502037	0.018008149	0	0	0	0	0	0	0	0	1435.77	0	0.279439	0	0.50341	0	10.74209	11.51419	11.51419	1.143	1332.73	22	25	3	0.333333333	1.146666667	0	0.314556708	30.1516779	89.46892974	0.005825124	1.656832032	0.558364405	4.89E-05
CAXWIJ	0.203509404	4000	0.004502037	0.018008149	0	0	0	0	0	0	0	0	1435.77	0	0.279439	0	0.50341	0	10.74209	11.51419	11.51419	1.143	1332.73	22	25	3	0.333333333	1.146666667	0	0.314556708	30.1516779	89.46892974	0.005825124	1.656832032	0.558364405	4.89E-05
CAYDEN	0.003427153	40	0.026750932	0.020063199	0.026750932	0	0	0	0	0.003343867	0	0	564.713	0	0.0281014	0	0.126986	0	4.89168	5.0396	5.0396	1.50882	1196.22	1	16.66666667	1	0.375	1.156666667	8	0	34.63004595	140.0829381	0	1.459197272	0.360729645	7.99E-05
CAYDEN	0.085805902	1000	0.026750932	0.020063199	0.026750932	0	0	0	0	0.003343867	0	0	564.713	0	0.0281014	0	0.126986	0	4.89168	5.0396	5.0396	1.50882	1196.22	1	16.66666667	1	0.375	1.156666667	8	0	34.63004595	140.0829381	0	1.459197272	0.360729645	7.99E-05
CAYDEN	0.319067929	4000	0.026750932	0.020063199	0.026750932	0	0	0	0	0.003343867	0	0	564.713	0	0.0281014	0	0.126986	0	4.89168	5.0396	5.0396	1.50882	1196.22	1	16.66666667	1	0.375	1.156666667	8	0	34.63004595	140.0829381	0	1.459197272	0.360729645	7.99E-05
CAYDIR	0.003089038	40	0.026527618	0.019895713	0.026527618	0	0	0	0	0.003315952	0	0	581.028	0	0.0299419	0	0.129526	0	4.93521	5.10543	5.10543	1.49623	1206.29	1	16.66666667	1	0.375	1.156666667	8	0	34.59430612	140.0471983	0	1.458824982	0.360357355	7.26E-05
CAYDIR	0.07904475	1000	0.026527618	0.019895713	0.026527618	0	0	0	0	0.003315952	0	0	581.028	0	0.0299419	0	0.129526	0	4.93521	5.10543	5.10543	1.49623	1206.29	1	16.66666667	1	0.375	1.156666667	8	0	34.59430612	140.0471983	0	1.458824982	0.360357355	7.26E-05
CAYDIR	0.297313559	4000	0.026527618	0.019895713	0.026527618	0	0	0	0	0.003315952	0	0	581.028	0	0.0299419	0	0.129526	0	4.93521	5.10543	5.10543	1.49623	1206.29	1	16.66666667	1	0.375	1.156666667	8	0	34.59430612	140.0471983	0	1.458824982	0.360357355	7.26E-05
CAYMIZ	0.08204618	40	0.020632915	0.036107601	0	0	0	0	0	0	0	0	801.913	0	0.0401965	0	0.180817	0	4.35949	5.09274	5.06741	1.47774	2326.38	61	4.761904762	6	0.15	0.516	0	16.18006761	85.09722214	260.8520424	0.101125423	1.630325265	0.531857638	0.00209253
CAYMIZ	0.975581256	1000	0.020632915	0.036107601	0	0	0	0	0	0	0	0	801.913	0	0.0401965	0	0.180817	0	4.35949	5.09274	5.06741	1.47774	2326.38	61	4.761904762	6	0.15	0.516	0	16.18006761	85.09722214	260.8520424	0.101125423	1.630325265	0.531857638	0.00209253
CAYMIZ	1.833598411	4000	0.020632915	0.036107601	0	0	0	0	0	0	0	0	801.913	0	0.0401965	0	0.180817	0	4.35949	5.09274	5.06741	1.47774	2326.38	61	4.761904762	6	0.15	0.516	0	16.18006761	85.09722214	260.8520424	0.101125423	1.630325265	0.531857638	0.00209253
CAYQAV	0.321648446	40	0.010152857	0.016921428	0.006768571	0	0	0	0	0	0	0	1312.07	0	0.0849264	0	0.283852	0	4.27197	5.97925	5.97712	1.3965	3545.8	37	13.33333333	6	0.409090909	1.352727273	0.5	10.09643441	100.4969061	293.8272085	0.057366105	1.669472775	0.571005149	0.00720882
CAYQAV	2.345544884	1000	0.010152857	0.016921428	0.006768571	0	0	0	0	0	0	0	1312.07	0	0.0849264	0	0.283852	0	4.27197	5.97925	5.97712	1.3965	3545.8	37	13.33333333	6	0.409090909	1.352727273	0.5	10.09643441	100.4969061	293.8272085	0.057366105	1.669472775	0.571005149	0.00720882
CAYQAV	3.586215416	4000	0.010152857	0.016921428	0.006768571	0	0	0	0	0	0	0	1312.07	0	0.0849264	0	0.283852	0	4.27197	5.97925	5.97712	1.3965	3545.8	37	13.33333333	6	0.409090909	1.352727273	0.5	10.09643441	100.4969061	293.8272085	0.057366105	1.669472775	0.571005149	0.00720882
CAZFOA	0.130204141	40	0.021280369	0.035467281	0.00886682	0	0	0	0	0	0	0	0	471.099	0	0.00701629	0	0.133767	2.95907	3.89004	3.89004	1.31123	1127.8	26.5	5	4	0.214285714	0.68952381	1.25	0	31.78236039	124.053641	0	1.47682906	0.378361433	0.00346286
CAZFOA	0.927467201	1000	0.021280369	0.035467281	0.00886682	0	0	0	0	0	0	0	0	471.099	0	0.00701629	0	0.133767	2.95907	3.89004	3.89004	1.31123	1127.8	26.5	5	4	0.214285714	0.68952381	1.25	0	31.78236039	124.053641	0	1.47682906	0.378361433	0.00346286
CAZFOA	1.279505265	4000	0.021280369	0.035467281	0.00886682	0	0	0	0	0	0	0	0	471.099	0	0.00701629	0	0.133767	2.95907	3.89004	3.89004	1.31123	1127.8	26.5	5	4	0.214285714	0.68952381	1.25	0	31.78236039	124.053641	0	1.47682906	0.378361433	0.00346286
CDLGLU01	0.436093953	40	0.030974582	0.022124701	0.00442494	0	0	0	0	0	0	0	0	88.6977	0	0.00084556	0	0.0367818	2.80899	3.41972	3.41954	1.89224	903.967	6	20	4	0.277777778	0.933333333	0.25	0.651511962	37.1207657	116.2104348	0.009048777	1.614033817	0.51556619	0.0129135
CDLGLU01	2.761991874	1000	0.030974582	0.022124701	0.00442494	0	0	0	0	0	0	0	0	88.6977	0	0.00084556	0	0.0367818	2.80899	3.41972	3.41954	1.89224	903.967	6	20	4	0.277777778	0.933333333	0.25	0.651511962	37.1207657	116.2104348	0.009048777	1.614033817	0.51556619	0.0129135
CDLGLU01	3.424684457	4000	0.030974582	0.022124701	0.00442494	0	0	0	0	0	0	0	0	88.6977	0	0.00084556	0	0.0367818	2.80899	3.41972	3.41954	1.89224	903.967	6	20	4	0.277777778	0.933333333	0.25	0.651511962	37.1207657	116.2104348	0.009048777	1.614033817	0.51556619	0.0129135
CDLGLU02	0.002763687	40	0.031224247	0.022303034	0.004460607	0	0	0	0	0	0	0	0	41.045	0	0.0002097	0	0.018139	2.44259	3.33435	3.33435	1.90749	896.739	6	20	4	0.277777778	0.933333333	0.25	0.181924518	35.72914801	114.8188171	0.002526729	1.594705794	0.496238167	6.04E-05
CDLGLU02	0.069743191	1000	0.031224247	0.022303034	0.004460607	0	0	0	0	0	0	0	0	41.045	0	0.0002097	0	0.018139	2.44259	3.33435	3.33435	1.90749	896.739	6	20	4	0.277777778	0.933333333	0.25	0.181924518	35.72914801	114.8188171	0.002526729	1.594705794	0.496238167	6.04E-05
CDLGLU02	0.250072066	4000	0.031224247	0.022303034	0.004460607	0	0	0	0	0	0	0	0	41.045	0	0.0002097	0	0.018139	2.44259	3.33435	3.33435	1.90749	896.739	6	20	4	0.277777778	0.933333333	0.25	0.181924518	35.72914801	114.8188171	0.002526729	1.594705794	0.496238167	6.04E-05
CDLGLU10	0.25249416	40	0.030677166	0.021912261	0.004382452	0	0	0	0	0	0	0	0	91.3789	0	0.000640318	0	0.0306285	2.76994	3.40131	3.35047	1.87407	912.731	6	20	4	0.277777778	0.933333333	0.25	0.018840781	36.25354025	115.3432094	0.000261678	1.601989019	0.503521392	0.0063998
CDLGLU10	2.2670135	1000	0.030677166	0.021912261	0.004382452	0	0	0	0	0	0	0	0	91.3789	0	0.000640318	0	0.0306285	2.76994	3.40131	3.35047	1.87407	912.731	6	20	4	0.277777778	0.933333333	0.25	0.018840781	36.25354025	115.3432094	0.000261678	1.601989019	0.503521392	0.0063998
CDLGLU10	3.057611678	4000	0.030677166	0.021912261	0.004382452	0	0	0	0	0	0	0	0	91.3789	0	0.000640318	0	0.0306285	2.76994	3.40131	3.35047	1.87407	912.731	6	20	4	0.277777778	0.933333333	0.25	0.018840781	36.25354025	115.3432094	0.000261678	1.601989019	0.503521392	0.0063998
CDLGLU11	0.171227822	40	0.030677166	0.021912261	0.004382452	0	0	0	0	0	0	0	0	85.8222	0	0.000533598	0	0.0297748	2.72562	3.39379	3.33483	1.87407	912.731	6	20	4	0.277777778	0.933333333	0.25	0	36.09769887	115.187368	0	1.599824556	0.501356929	0.00451568
CDLGLU11	1.886323725	1000	0.030677166	0.021912261	0.004382452	0	0	0	0	0	0	0	0	85.8222	0	0.000533598	0	0.0297748	2.72562	3.39379	3.33483	1.87407	912.731	6	20	4	0.277777778	0.933333333	0.25	0	36.09769887	115.187368	0	1.599824556	0.501356929	0.00451568
CDLGLU11	2.855105963	4000	0.030677166	0.021912261	0.004382452	0	0	0	0	0	0	0	0	85.8222	0	0.000533598	0	0.0297748	2.72562	3.39379	3.33483	1.87407	912.731	6	20	4	0.277777778	0.933333333	0.25	0	36.09769887	115.187368	0	1.599824556	0.501356929	0.00451568
CDLGLU12	0.482819367	40	0.030863891	0.022045637	0.004409127	0	0	0	0	0	0	0	0	100.729	0	0.000742518	0	0.0456118	2.85499	3.40713	3.3244	1.88548	907.209	6	20	4	0.277777778	0.933333333	0.25	0.118586759	36.6402776	115.7299467	0.001647038	1.607360371	0.508892744	0.0133956
CDLGLU12	2.673426492	1000	0.030863891	0.022045637	0.004409127	0	0	0	0	0	0	0	0	100.729	0	0.000742518	0	0.0456118	2.85499	3.40713	3.3244	1.88548	907.209	6	20	4	0.277777778	0.933333333	0.25	0.118586759	36.6402776	115.7299467	0.001647038	1.607360371	0.508892744	0.0133956
CDLGLU12	3.374233678	4000	0.030863891	0.022045637	0.004409127	0	0	0	0	0	0	0	0	100.729	0	0.000742518	0	0.0456118	2.85499	3.40713	3.3244	1.88548	907.209	6	20	4	0.277777778	0.933333333	0.25	0.118586759	36.6402776	115.7299467	0.001647038	1.607360371	0.508892744	0.0133956
CEBDOD	0.042695086	40	0.014225889	0.007112945	0.003556472	0	0	0	0	0	0	0	401.724	0	0.0266927	0	0.098179	0	5.15984	5.66465	5.65666	2.39766	1124.71	0	75	4	0.424242424	1.435151515	0.166666667	21.96232967	67.14510675	139.6439701	0.332762571	2.115817729	1.017350102	0.000877127
CEBDOD	0.726805283	1000	0.014225889	0.007112945	0.003556472	0	0	0	0	0	0	0	401.724	0	0.0266927	0	0.098179	0	5.15984	5.66465	5.65666	2.39766	1124.71	0	75	4	0.424242424	1.435151515	0.166666667	21.96232967	67.14510675	139.6439701	0.332762571	2.115817729	1.017350102	0.000877127
CEBDOD	1.438738125	4000	0.014225889	0.007112945	0.003556472	0	0	0	0	0	0	0	401.724	0	0.0266927	0	0.098179	0	5.15984	5.66465	5.65666	2.39766	1124.71	0	75	4	0.424242424	1.435151515	0.166666667	21.96232967	67.14510675	139.6439701	0.332762571	2.115817729	1.017350102	0.000877127
CECVIQ	0.639365134	40	0.007496954	0.029987817	0.003748477	0	0	0	0	0	0	0	299.626	0	0.00552376	0	0.0772406	0	3.20856	3.94859	3.91188	2.17243	1067.1	28	12.5	6	0.388888889	1.315555556	0.166666667	15.05255384	56.60598976	135.6956589	0.209063248	1.884661929	0.786194302	0.0255538
CECVIQ	1.82080007	1000	0.007496954	0.029987817	0.003748477	0	0	0	0	0	0	0	299.626	0	0.00552376	0	0.0772406	0	3.20856	3.94859	3.91188	2.17243	1067.1	28	12.5	6	0.388888889	1.315555556	0.166666667	15.05255384	56.60598976	135.6956589	0.209063248	1.884661929	0.786194302	0.0255538
CECVIQ	2.428422673	4000	0.007496954	0.029987817	0.003748477	0	0	0	0	0	0	0	299.626	0	0.00552376	0	0.0772406	0	3.20856	3.94859	3.91188	2.17243	1067.1	28	12.5	6	0.388888889	1.315555556	0.166666667	15.05255384	56.60598976	135.6956589	0.209063248	1.884661929	0.786194302	0.0255538
CECVOW	0.567955304	40	0.007514065	0.030056262	0.003757033	0	0	0	0	0	0	0	304.203	0	0.00482219	0	0.0691483	0	3.18862	3.93864	3.90249	2.19817	1064.67	28	12.5	6	0.388888889	1.315555556	0.166666667	14.98368538	56.5815011	135.6711702	0.208106741	1.884321809	0.785854182	0.0221594
CECVOW	1.815300917	1000	0.007514065	0.030056262	0.003757033	0	0	0	0	0	0	0	304.203	0	0.00482219	0	0.0691483	0	3.18862	3.93864	3.90249	2.19817	1064.67	28	12.5	6	0.388888889	1.315555556	0.166666667	14.98368538	56.5815011	135.6711702	0.208106741	1.884321809	0.785854182	0.0221594
CECVOW	2.400091236	4000	0.007514065	0.030056262	0.003757033	0	0	0	0	0	0	0	304.203	0	0.00482219	0	0.0691483	0	3.18862	3.93864	3.90249	2.19817	1064.67	28	12.5	6	0.388888889	1.315555556	0.166666667	14.98368538	56.5815011	135.6711702	0.208106741	1.884321809	0.785854182	0.0221594
CEDFIC	0.301782304	40	0.006987306	0.018632817	0.002329102	0	0	0	0	0	0	0	1737.55	0	0.114313	0	0.393013	0	4.94828	5.4924	5.32905	1.21421	2576.1	38.5	8.333333333	9	0.375	1.268571429	0.166666667	14.87124094	71.28494359	194.3133178	0.132778937	1.734940337	0.636472711	0.00831314
CEDFIC	1.775577481	1000	0.006987306	0.018632817	0.002329102	0	0	0	0	0	0	0	1737.55	0	0.114313	0	0.393013	0	4.94828	5.4924	5.32905	1.21421	2576.1	38.5	8.333333333	9	0.375	1.268571429	0.166666667	14.87124094	71.28494359	194.3133178	0.132778937	1.734940337	0.636472711	0.00831314
CEDFIC	2.658726971	4000	0.006987306	0.018632817	0.002329102	0	0	0	0	0	0	0	1737.55	0	0.114313	0	0.393013	0	4.94828	5.4924	5.32905	1.21421	2576.1	38.5	8.333333333	9	0.375	1.268571429	0.166666667	14.87124094	71.28494359	194.3133178	0.132778937	1.734940337	0.636472711	0.00831314
CEFLEF	0.003459324	40	0.011290115	0.026343602	0.003763372	0	0	0	0	0	0	0	595.465	0	0.0307406	0	0.129578	0	3.11475	7.24143	7.24143	1.54193	3188.63	64	11.9047619	4.8	0.315789474	1.061052632	0.25	13.30925993	108.9647594	317.6736085	0.070048736	1.67196636	0.573498734	7.76E-05
CEFLEF	0.080680233	1000	0.011290115	0.026343602	0.003763372	0	0	0	0	0	0	0	595.465	0	0.0307406	0	0.129578	0	3.11475	7.24143	7.24143	1.54193	3188.63	64	11.9047619	4.8	0.315789474	1.061052632	0.25	13.30925993	108.9647594	317.6736085	0.070048736	1.67196636	0.573498734	7.76E-05
CEFLEF	0.330442647	4000	0.011290115	0.026343602	0.003763372	0	0	0	0	0	0	0	595.465	0	0.0307406	0	0.129578	0	3.11475	7.24143	7.24143	1.54193	3188.63	64	11.9047619	4.8	0.315789474	1.061052632	0.25	13.30925993	108.9647594	317.6736085	0.070048736	1.67196636	0.573498734	7.76E-05
CEGDUO	0.00122171	40	0.030567252	0.024453801	0.012226901	0	0	0	0	0	0	0	484.133	0	0.0184537	0	0.111139	0	3.97638	4.82541	4.82307	1.91831	2617.18	17	25	0	0.166666667	0.506666667	0	0	70.90489751	281.8106819	0	1.467763968	0.369296341	2.95E-05
CEGDUO	0.030329129	1000	0.030567252	0.024453801	0.012226901	0	0	0	0	0	0	0	484.133	0	0.0184537	0	0.111139	0	3.97638	4.82541	4.82307	1.91831	2617.18	17	25	0	0.166666667	0.506666667	0	0	70.90489751	281.8106819	0	1.467763968	0.369296341	2.95E-05
CEGDUO	0.117418141	4000	0.030567252	0.024453801	0.012226901	0	0	0	0	0	0	0	484.133	0	0.0184537	0	0.111139	0	3.97638	4.82541	4.82307	1.91831	2617.18	17	25	0	0.166666667	0.506666667	0	0	70.90489751	281.8106819	0	1.467763968	0.369296341	2.95E-05
CEGFAW	0.001073561	40	0.029395554	0.023516443	0.011758222	0	0	0	0	0	0	0	558.659	0	0.0199482	0	0.120557	0	3.53933	4.76954	4.76954	1.84478	2721.5	17	25	0	0.166666667	0.506666667	0	0	70.97520724	281.8809916	0	1.468130165	0.369662538	2.45E-05
CEGFAW	0.026103792	1000	0.029395554	0.023516443	0.011758222	0	0	0	0	0	0	0	558.659	0	0.0199482	0	0.120557	0	3.53933	4.76954	4.76954	1.84478	2721.5	17	25	0	0.166666667	0.506666667	0	0	70.97520724	281.8809916	0	1.468130165	0.369662538	2.45E-05
CEGFAW	0.099258561	4000	0.029395554	0.023516443	0.011758222	0	0	0	0	0	0	0	558.659	0	0.0199482	0	0.120557	0	3.53933	4.76954	4.76954	1.84478	2721.5	17	25	0	0.166666667	0.506666667	0	0	70.97520724	281.8809916	0	1.468130165	0.369662538	2.45E-05
CEGWER	1.232808881	40	0.02568988	0.019981018	0	0	0	0	0	0	0	0	575.652	0	0.0205368	0	0.141567	0	3.87534	4.43901	4.42525	1.46079	1401.33	11	14.28571429	9	0.333333333	1.146666667	0	12.20414462	73.4680658	192.1025695	0.113001339	1.778727495	0.680259868	0.102208
CEGWER	2.280228683	1000	0.02568988	0.019981018	0	0	0	0	0	0	0	0	575.652	0	0.0205368	0	0.141567	0	3.87534	4.43901	4.42525	1.46079	1401.33	11	14.28571429	9	0.333333333	1.146666667	0	12.20414462	73.4680658	192.1025695	0.113001339	1.778727495	0.680259868	0.102208
CEGWER	2.613947412	4000	0.02568988	0.019981018	0	0	0	0	0	0	0	0	575.652	0	0.0205368	0	0.141567	0	3.87534	4.43901	4.42525	1.46079	1401.33	11	14.28571429	9	0.333333333	1.146666667	0	12.20414462	73.4680658	192.1025695	0.113001339	1.778727495	0.680259868	0.102208
CEHWIX	0.021942581	40	0.012918506	0.021530843	0.008612337	0	0.004306169	0	0	0	0	0	453.667	0	0.00669514	0	0.139568	0	3.29583	3.77572	3.74753	1.55337	928.9	11	20	2	0.357142857	1.151428571	1	0	23.76427783	85.27846494	0	1.522829731	0.424362104	0.000517545
CEHWIX	0.472264308	1000	0.012918506	0.021530843	0.008612337	0	0.004306169	0	0	0	0	0	453.667	0	0.00669514	0	0.139568	0	3.29583	3.77572	3.74753	1.55337	928.9	11	20	2	0.357142857	1.151428571	1	0	23.76427783	85.27846494	0	1.522829731	0.424362104	0.000517545
CEHWIX	1.449343207	4000	0.012918506	0.021530843	0.008612337	0	0.004306169	0	0	0	0	0	453.667	0	0.00669514	0	0.139568	0	3.29583	3.77572	3.74753	1.55337	928.9	11	20	2	0.357142857	1.151428571	1	0	23.76427783	85.27846494	0	1.522829731	0.424362104	0.000517545
CEHWOD	8.70E-05	40	0.013602497	0.022670828	0.009068331	0	0.004534166	0	0	0	0	0	0	48.3789	0	0.000244557	0	0.0216433	2.46185	3.34215	3.30336	1.63561	882.191	11	20	2	0.357142857	1.151428571	1	0	23.71422145	85.22840855	0	1.521935867	0.42346824	1.69E-06
CEHWOD	0.001992361	1000	0.013602497	0.022670828	0.009068331	0	0.004534166	0	0	0	0	0	0	48.3789	0	0.000244557	0	0.0216433	2.46185	3.34215	3.30336	1.63561	882.191	11	20	2	0.357142857	1.151428571	1	0	23.71422145	85.22840855	0	1.521935867	0.42346824	1.69E-06
CEHWOD	0.007773084	4000	0.013602497	0.022670828	0.009068331	0	0.004534166	0	0	0	0	0	0	48.3789	0	0.000244557	0	0.0216433	2.46185	3.34215	3.30336	1.63561	882.191	11	20	2	0.357142857	1.151428571	1	0	23.71422145	85.22840855	0	1.521935867	0.42346824	1.69E-06
CELZEA	0.039893836	40	0.017296418	0.017296418	0	0	0	0	0	0	0	0	887.034	0	0.0446668	0	0.196338	0	4.52273	5.3255	5.3255	1.62985	925.047	9	25	3	0.230769231	0.793846154	0	5.689402813	35.14055218	92.26086878	0.109411593	1.774247476	0.67577985	0.000914476
CELZEA	0.964794429	1000	0.017296418	0.017296418	0	0	0	0	0	0	0	0	887.034	0	0.0446668	0	0.196338	0	4.52273	5.3255	5.3255	1.62985	925.047	9	25	3	0.230769231	0.793846154	0	5.689402813	35.14055218	92.26086878	0.109411593	1.774247476	0.67577985	0.000914476
CELZEA	3.04491082	4000	0.017296418	0.017296418	0	0	0	0	0	0	0	0	887.034	0	0.0446668	0	0.196338	0	4.52273	5.3255	5.3255	1.62985	925.047	9	25	3	0.230769231	0.793846154	0	5.689402813	35.14055218	92.26086878	0.109411593	1.774247476	0.67577985	0.000914476
CEMYUQ	0.003334823	40	0.011486221	0.022972443	0.005743111	0	0	0	0	0	0	0	2495.36	0	0.163198	0	0.548812	0	3.91496	6.60543	6.60244	1.00982	1044.73	17.5	8.333333333	0	0.136363636	0.414545455	0	0	14.62952253	62.96209811	0	1.430956775	0.332489148	7.90E-05
CEMYUQ	0.083196378	1000	0.011486221	0.022972443	0.005743111	0	0	0	0	0	0	0	2495.36	0	0.163198	0	0.548812	0	3.91496	6.60543	6.60244	1.00982	1044.73	17.5	8.333333333	0	0.136363636	0.414545455	0	0	14.62952253	62.96209811	0	1.430956775	0.332489148	7.90E-05
CEMYUQ	0.329777034	4000	0.011486221	0.022972443	0.005743111	0	0	0	0	0	0	0	2495.36	0	0.163198	0	0.548812	0	3.91496	6.60543	6.60244	1.00982	1044.73	17.5	8.333333333	0	0.136363636	0.414545455	0	0	14.62952253	62.96209811	0	1.430956775	0.332489148	7.90E-05
CENJIQ	0.026853868	40	0.020519836	0.019054133	0.008794215	0	0	0	0	0.004397108	0	0	1312.87	0	0.0829678	0	0.256104	0	4.03981	8.47662	8.46	1.2776	4093.6	28	23.07692308	1.666666667	0.268292683	0.864390244	1.2	0.939823147	104.7037879	374.9268241	0.003820419	1.524092781	0.425625154	0.000695068
CENJIQ	0.500564287	1000	0.020519836	0.019054133	0.008794215	0	0	0	0	0.004397108	0	0	1312.87	0	0.0829678	0	0.256104	0	4.03981	8.47662	8.46	1.2776	4093.6	28	23.07692308	1.666666667	0.268292683	0.864390244	1.2	0.939823147	104.7037879	374.9268241	0.003820419	1.524092781	0.425625154	0.000695068
CENJIQ	1.222791757	4000	0.020519836	0.019054133	0.008794215	0	0	0	0	0.004397108	0	0	1312.87	0	0.0829678	0	0.256104	0	4.03981	8.47662	8.46	1.2776	4093.6	28	23.07692308	1.666666667	0.268292683	0.864390244	1.2	0.939823147	104.7037879	374.9268241	0.003820419	1.524092781	0.425625154	0.000695068
CENKAJ	0.015842324	40	0.020499455	0.019035208	0.008785481	0	0	0	0	0.00439274	0	0	1315.66	0	0.0813267	0	0.25777	0	4.12189	8.18902	8.18902	1.27633	4097.67	28	23.07692308	1.666666667	0.268292683	0.864390244	1.2	1.695859939	106.3034531	376.5264893	0.00689374	1.530595485	0.432127858	0.000380938
CENKAJ	0.331861528	1000	0.020499455	0.019035208	0.008785481	0	0	0	0	0.00439274	0	0	1315.66	0	0.0813267	0	0.25777	0	4.12189	8.18902	8.18902	1.27633	4097.67	28	23.07692308	1.666666667	0.268292683	0.864390244	1.2	1.695859939	106.3034531	376.5264893	0.00689374	1.530595485	0.432127858	0.000380938
CENKAJ	0.962726344	4000	0.020499455	0.019035208	0.008785481	0	0	0	0	0.00439274	0	0	1315.66	0	0.0813267	0	0.25777	0	4.12189	8.18902	8.18902	1.27633	4097.67	28	23.07692308	1.666666667	0.268292683	0.864390244	1.2	1.695859939	106.3034531	376.5264893	0.00689374	1.530595485	0.432127858	0.000380938
CENPUI	0.040245983	40	0.022613349	0.036746693	0.000942223	0	0	0	0	0	0	0	1321.34	0	0.0728071	0	0.315831	0	4.05893	6.19698	5.0822	0.999903	2122.64	54.5	3.846153846	4	0.097902098	0.331188811	0.166666667	4.839876042	60.24604092	217.3269116	0.033845287	1.519768612	0.421300985	0.000959181
CENPUI	0.908193433	1000	0.022613349	0.036746693	0.000942223	0	0	0	0	0	0	0	1321.34	0	0.0728071	0	0.315831	0	4.05893	6.19698	5.0822	0.999903	2122.64	54.5	3.846153846	4	0.097902098	0.331188811	0.166666667	4.839876042	60.24604092	217.3269116	0.033845287	1.519768612	0.421300985	0.000959181
CENPUI	2.510625512	4000	0.022613349	0.036746693	0.000942223	0	0	0	0	0	0	0	1321.34	0	0.0728071	0	0.315831	0	4.05893	6.19698	5.0822	0.999903	2122.64	54.5	3.846153846	4	0.097902098	0.331188811	0.166666667	4.839876042	60.24604092	217.3269116	0.033845287	1.519768612	0.421300985	0.000959181
CERMIV	0.020230776	40	0.018075828	0.018075828	0	0	0	0	0	0	0	0	657.444	0	0.0321943	0	0.181727	0	3.15163	6.14808	6.14808	1.69595	1327.74	13	16.66666667	7.5	0.365853659	1.258536585	0	15.56408788	61.04533994	151.1196853	0.18980595	1.842922992	0.744455365	0.000472902
CERMIV	0.448915401	1000	0.018075828	0.018075828	0	0	0	0	0	0	0	0	657.444	0	0.0321943	0	0.181727	0	3.15163	6.14808	6.14808	1.69595	1327.74	13	16.66666667	7.5	0.365853659	1.258536585	0	15.56408788	61.04533994	151.1196853	0.18980595	1.842922992	0.744455365	0.000472902
CERMIV	1.294074653	4000	0.018075828	0.018075828	0	0	0	0	0	0	0	0	657.444	0	0.0321943	0	0.181727	0	3.15163	6.14808	6.14808	1.69595	1327.74	13	16.66666667	7.5	0.365853659	1.258536585	0	15.56408788	61.04533994	151.1196853	0.18980595	1.842922992	0.744455365	0.000472902
CESYEF01	8.05E-06	40	0.02392942	0.03589413	0.005982355	0	0	0	0	0	0	0	0	42.6866	0	0	0	0	2.7668	3.18076	3.18076	2.28452	668.633	16	16.66666667	2	0.214285714	0.708571429	0.5	0	21.88354906	83.39773616	0	1.489245289	0.390777662	1.13E-07
CESYEF01	0.000126325	1000	0.02392942	0.03589413	0.005982355	0	0	0	0	0	0	0	0	42.6866	0	0	0	0	2.7668	3.18076	3.18076	2.28452	668.633	16	16.66666667	2	0.214285714	0.708571429	0.5	0	21.88354906	83.39773616	0	1.489245289	0.390777662	1.13E-07
CESYEF01	0.000536	4000	0.02392942	0.03589413	0.005982355	0	0	0	0	0	0	0	0	42.6866	0	0	0	0	2.7668	3.18076	3.18076	2.28452	668.633	16	16.66666667	2	0.214285714	0.708571429	0.5	0	21.88354906	83.39773616	0	1.489245289	0.390777662	1.13E-07
CESYEF	2.82E-05	40	0.023342704	0.035014057	0.005835676	0	0	0	0	0	0	0	0	94.1875	0	0.000448732	0	0.0335651	2.88315	3.28814	3.28814	2.2285	685.439	16	16.66666667	2	0.214285714	0.708571429	0.5	0	21.97907421	83.49326131	0	1.490951095	0.392483468	7.20E-07
CESYEF	0.000758956	1000	0.023342704	0.035014057	0.005835676	0	0	0	0	0	0	0	0	94.1875	0	0.000448732	0	0.0335651	2.88315	3.28814	3.28814	2.2285	685.439	16	16.66666667	2	0.214285714	0.708571429	0.5	0	21.97907421	83.49326131	0	1.490951095	0.392483468	7.20E-07
CESYEF	0.003141012	4000	0.023342704	0.035014057	0.005835676	0	0	0	0	0	0	0	0	94.1875	0	0.000448732	0	0.0335651	2.88315	3.28814	3.28814	2.2285	685.439	16	16.66666667	2	0.214285714	0.708571429	0.5	0	21.97907421	83.49326131	0	1.490951095	0.392483468	7.20E-07
CETFOX	0.057955585	40	0.027290559	0.020467919	0	0	0	0	0	0	0	0	1292.82	0	0.0839008	0	0.290494	0	5.05783	5.89862	5.89274	1.36113	1758.85	13	11.11111111	6	0.214285714	0.737142857	0	16.86058374	72.810335	195.8387092	0.150540926	1.748559904	0.650092277	0.0011789
CETFOX	0.97959728	1000	0.027290559	0.020467919	0	0	0	0	0	0	0	0	1292.82	0	0.0839008	0	0.290494	0	5.05783	5.89862	5.89274	1.36113	1758.85	13	11.11111111	6	0.214285714	0.737142857	0	16.86058374	72.810335	195.8387092	0.150540926	1.748559904	0.650092277	0.0011789
CETFOX	2.160803295	4000	0.027290559	0.020467919	0	0	0	0	0	0	0	0	1292.82	0	0.0839008	0	0.290494	0	5.05783	5.89862	5.89274	1.36113	1758.85	13	11.11111111	6	0.214285714	0.737142857	0	16.86058374	72.810335	195.8387092	0.150540926	1.748559904	0.650092277	0.0011789
CETFUD	0.248587185	40	0.038787461	0.025858307	0	0	0	0	0	0	0	0	907.385	0	0.0354255	0	0.204572	0	4.10748	4.78644	4.78644	1.42835	928.135	7	8.333333333	6	0.162162162	0.557837838	0	8.489854092	42.21787532	123.5044797	0.114727758	1.668979455	0.570511829	0.00698007
CETFUD	1.953909396	1000	0.038787461	0.025858307	0	0	0	0	0	0	0	0	907.385	0	0.0354255	0	0.204572	0	4.10748	4.78644	4.78644	1.42835	928.135	7	8.333333333	6	0.162162162	0.557837838	0	8.489854092	42.21787532	123.5044797	0.114727758	1.668979455	0.570511829	0.00698007
CETFUD	2.647810974	4000	0.038787461	0.025858307	0	0	0	0	0	0	0	0	907.385	0	0.0354255	0	0.204572	0	4.10748	4.78644	4.78644	1.42835	928.135	7	8.333333333	6	0.162162162	0.557837838	0	8.489854092	42.21787532	123.5044797	0.114727758	1.668979455	0.570511829	0.00698007
CETHEQ	0.002106547	40	0.020041934	0.012333498	0.009250123	0	0	0	0	0.004625062	0	0	1830.15	0	0.231064	0	0.515104	0	7.34202	9.71439	9.71439	1.06464	1945.92	1	37.5	0.666666667	0.25	0.785	3	1.727253775	44.5650512	150.0179434	0.017992227	1.56268691	0.464219283	4.96E-05
CETHEQ	0.055124225	1000	0.020041934	0.012333498	0.009250123	0	0	0	0	0.004625062	0	0	1830.15	0	0.231064	0	0.515104	0	7.34202	9.71439	9.71439	1.06464	1945.92	1	37.5	0.666666667	0.25	0.785	3	1.727253775	44.5650512	150.0179434	0.017992227	1.56268691	0.464219283	4.96E-05
CETHEQ	0.202969898	4000	0.020041934	0.012333498	0.009250123	0	0	0	0	0.004625062	0	0	1830.15	0	0.231064	0	0.515104	0	7.34202	9.71439	9.71439	1.06464	1945.92	1	37.5	0.666666667	0.25	0.785	3	1.727253775	44.5650512	150.0179434	0.017992227	1.56268691	0.464219283	4.96E-05
CETVAA	0.074477996	40	0.030472708	0.041899973	0.005078785	0	0.002539392	0	0	0.001269696	0	0	441.354	0	0.0119538	0	0.106652	0	3.28639	4.38981	4.38981	1.2883	1575.18	39	3.03030303	0	0.09375	0.28875	0	0	43.31259552	183.9164518	0	1.436847279	0.338379653	0.00182709
CETVAA	0.927279179	1000	0.030472708	0.041899973	0.005078785	0	0.002539392	0	0	0.001269696	0	0	441.354	0	0.0119538	0	0.106652	0	3.28639	4.38981	4.38981	1.2883	1575.18	39	3.03030303	0	0.09375	0.28875	0	0	43.31259552	183.9164518	0	1.436847279	0.338379653	0.00182709
CETVAA	1.403140511	4000	0.030472708	0.041899973	0.005078785	0	0.002539392	0	0	0.001269696	0	0	441.354	0	0.0119538	0	0.106652	0	3.28639	4.38981	4.38981	1.2883	1575.18	39	3.03030303	0	0.09375	0.28875	0	0	43.31259552	183.9164518	0	1.436847279	0.338379653	0.00182709
CEZNAY	0.10425774	40	0.007947704	0.023843112	0	0	0	0	0	0	0	0	0	311.318	0	0.0129587	0	0.086076	2.93554	5.01935	4.75744	2.11441	1509.87	31	16.66666667	5	0.357142857	1.228571429	0	6.219065705	49.09063725	141.3619179	0.074036496	1.682879975	0.584412348	0.00286241
CEZNAY	1.231292009	1000	0.007947704	0.023843112	0	0	0	0	0	0	0	0	0	311.318	0	0.0129587	0	0.086076	2.93554	5.01935	4.75744	2.11441	1509.87	31	16.66666667	5	0.357142857	1.228571429	0	6.219065705	49.09063725	141.3619179	0.074036496	1.682879975	0.584412348	0.00286241
CEZNAY	1.793557339	4000	0.007947704	0.023843112	0	0	0	0	0	0	0	0	0	311.318	0	0.0129587	0	0.086076	2.93554	5.01935	4.75744	2.11441	1509.87	31	16.66666667	5	0.357142857	1.228571429	0	6.219065705	49.09063725	141.3619179	0.074036496	1.682879975	0.584412348	0.00286241
CICYIX	1.104384001	40	0.008410606	0.02943712	0	0	0	0	0	0	0	0	0	19.9137	0	9.73E-05	0	0.0289813	2.71886	3.23853	3.23794	2.0565	237.795	7	14.28571429	6	0.375	1.29	0	0.289210195	8.511543279	26.08702531	0.018075637	1.630439082	0.531971455	0.025555
CICYIX	3.038230314	1000	0.008410606	0.02943712	0	0	0	0	0	0	0	0	0	19.9137	0	9.73E-05	0	0.0289813	2.71886	3.23853	3.23794	2.0565	237.795	7	14.28571429	6	0.375	1.29	0	0.289210195	8.511543279	26.08702531	0.018075637	1.630439082	0.531971455	0.025555
CICYIX	3.176483936	4000	0.008410606	0.02943712	0	0	0	0	0	0	0	0	0	19.9137	0	9.73E-05	0	0.0289813	2.71886	3.23853	3.23794	2.0565	237.795	7	14.28571429	6	0.375	1.29	0	0.289210195	8.511543279	26.08702531	0.018075637	1.630439082	0.531971455	0.025555
CIDKUX	0.001204715	40	0	0.017799533	0.010171162	0.010171162	0	0	0	0.001271395	0	0	1737.46	0	0.23237	0	0.488818	0	8.30352	9.17673	9.17673	1.04661	3146.15	33	7.142857143	0	0.516129032	1.811612903	0	0	41.78393756	177.9939233	0	1.435434865	0.336967238	2.93E-05
CIDKUX	0.031758726	1000	0	0.017799533	0.010171162	0.010171162	0	0	0	0.001271395	0	0	1737.46	0	0.23237	0	0.488818	0	8.30352	9.17673	9.17673	1.04661	3146.15	33	7.142857143	0	0.516129032	1.811612903	0	0	41.78393756	177.9939233	0	1.435434865	0.336967238	2.93E-05
CIDKUX	0.125735864	4000	0	0.017799533	0.010171162	0.010171162	0	0	0	0.001271395	0	0	1737.46	0	0.23237	0	0.488818	0	8.30352	9.17673	9.17673	1.04661	3146.15	33	7.142857143	0	0.516129032	1.811612903	0	0	41.78393756	177.9939233	0	1.435434865	0.336967238	2.93E-05
CIFJAE	0.013451884	40	0.012899377	0.025798754	0	0	0	0	0	0	0	0	1380.5	0	0.0888295	0	0.333494	0	5.16856	5.80851	5.80851	1.17303	1240.37	25	12.5	4	0.235294118	0.809411765	0	1.046278162	34.06098975	108.7567884	0.015386444	1.599364535	0.500896908	0.000317448
CIFJAE	0.323426542	1000	0.012899377	0.025798754	0	0	0	0	0	0	0	0	1380.5	0	0.0888295	0	0.333494	0	5.16856	5.80851	5.80851	1.17303	1240.37	25	12.5	4	0.235294118	0.809411765	0	1.046278162	34.06098975	108.7567884	0.015386444	1.599364535	0.500896908	0.000317448
CIFJAE	1.234058519	4000	0.012899377	0.025798754	0	0	0	0	0	0	0	0	1380.5	0	0.0888295	0	0.333494	0	5.16856	5.80851	5.80851	1.17303	1240.37	25	12.5	4	0.235294118	0.809411765	0	1.046278162	34.06098975	108.7567884	0.015386444	1.599364535	0.500896908	0.000317448
CIGDUT	0.872959822	40	0.008586139	0.022078643	0	0	0	0	0	0	0	0	661.21	0	0.0193521	0	0.138344	0	3.73361	5.04549	5.03038	1.73625	3261.07	59	11.11111111	6.5	0.302325581	1.04	0	30.70668905	123.9906653	312.9270971	0.178527262	1.819343588	0.720875961	0.0722633
CIGDUT	2.643725791	1000	0.008586139	0.022078643	0	0	0	0	0	0	0	0	661.21	0	0.0193521	0	0.138344	0	3.73361	5.04549	5.03038	1.73625	3261.07	59	11.11111111	6.5	0.302325581	1.04	0	30.70668905	123.9906653	312.9270971	0.178527262	1.819343588	0.720875961	0.0722633
CIGDUT	3.474196598	4000	0.008586139	0.022078643	0	0	0	0	0	0	0	0	661.21	0	0.0193521	0	0.138344	0	3.73361	5.04549	5.03038	1.73625	3261.07	59	11.11111111	6.5	0.302325581	1.04	0	30.70668905	123.9906653	312.9270971	0.178527262	1.819343588	0.720875961	0.0722633
CIGFAB	0.891553361	40	0.008612231	0.022145737	0	0	0	0	0	0	0	0	653.294	0	0.0195724	0	0.147662	0	3.71466	5.06435	5.06435	1.72692	3251.19	59	11.11111111	6.5	0.302325581	1.04	0	30.75474723	123.8928416	312.8292734	0.17880667	1.818774845	0.720307218	0.043928
CIGFAB	2.624338119	1000	0.008612231	0.022145737	0	0	0	0	0	0	0	0	653.294	0	0.0195724	0	0.147662	0	3.71466	5.06435	5.06435	1.72692	3251.19	59	11.11111111	6.5	0.302325581	1.04	0	30.75474723	123.8928416	312.8292734	0.17880667	1.818774845	0.720307218	0.043928
CIGFAB	3.520577598	4000	0.008612231	0.022145737	0	0	0	0	0	0	0	0	653.294	0	0.0195724	0	0.147662	0	3.71466	5.06435	5.06435	1.72692	3251.19	59	11.11111111	6.5	0.302325581	1.04	0	30.75474723	123.8928416	312.8292734	0.17880667	1.818774845	0.720307218	0.043928
CIGFEF	1.740209031	40	0.007074262	0.021222786	0	0	0	0	0	0	0	0	887.097	0	0.0315827	0	0.20906	0	3.70225	5.08065	4.99381	1.56415	1696.29	31	11.11111111	6	0.292682927	1.006829268	0	15.57711567	59.86567017	149.9400156	0.189964825	1.828536775	0.730069148	0.117814
CIGFEF	3.533576416	1000	0.007074262	0.021222786	0	0	0	0	0	0	0	0	887.097	0	0.0315827	0	0.20906	0	3.70225	5.08065	4.99381	1.56415	1696.29	31	11.11111111	6	0.292682927	1.006829268	0	15.57711567	59.86567017	149.9400156	0.189964825	1.828536775	0.730069148	0.117814
CIGFEF	4.305640246	4000	0.007074262	0.021222786	0	0	0	0	0	0	0	0	887.097	0	0.0315827	0	0.20906	0	3.70225	5.08065	4.99381	1.56415	1696.29	31	11.11111111	6	0.292682927	1.006829268	0	15.57711567	59.86567017	149.9400156	0.189964825	1.828536775	0.730069148	0.117814
CIGYAU	0.000506476	40	0.024749923	0.029906157	0.008249974	0	0	0	0	0.004124987	0	0	0	66.1807	0	0.000250895	0	0.00777776	2.65753	3.86279	3.84483	1.59429	1939.4	31	13.79310345	1	0.164383562	0.521643836	2	0	49.68463897	210.0609125	0	1.438773373	0.340305746	1.39E-05
CIGYAU	0.014170152	1000	0.024749923	0.029906157	0.008249974	0	0	0	0	0.004124987	0	0	0	66.1807	0	0.000250895	0	0.00777776	2.65753	3.86279	3.84483	1.59429	1939.4	31	13.79310345	1	0.164383562	0.521643836	2	0	49.68463897	210.0609125	0	1.438773373	0.340305746	1.39E-05
CIGYAU	0.058783341	4000	0.024749923	0.029906157	0.008249974	0	0	0	0	0.004124987	0	0	0	66.1807	0	0.000250895	0	0.00777776	2.65753	3.86279	3.84483	1.59429	1939.4	31	13.79310345	1	0.164383562	0.521643836	2	0	49.68463897	210.0609125	0	1.438773373	0.340305746	1.39E-05
CILDAD	6.27E-06	40	0.019669552	0.034421715	0.004917388	0	0	0	0	0.002458694	0	0	0	0.471628	0	0	0	0	2.50478	3.07453	3.07453	2.20473	1626.88	39	14.28571429	4	0.294117647	0.988235294	0.25	14.67326278	78.50984289	227.9014401	0.107891638	1.675745883	0.577278257	1.55E-07
CILDAD	0.000208332	1000	0.019669552	0.034421715	0.004917388	0	0	0	0	0.002458694	0	0	0	0.471628	0	0	0	0	2.50478	3.07453	3.07453	2.20473	1626.88	39	14.28571429	4	0.294117647	0.988235294	0.25	14.67326278	78.50984289	227.9014401	0.107891638	1.675745883	0.577278257	1.55E-07
CILDAD	0.000863708	4000	0.019669552	0.034421715	0.004917388	0	0	0	0	0.002458694	0	0	0	0.471628	0	0	0	0	2.50478	3.07453	3.07453	2.20473	1626.88	39	14.28571429	4	0.294117647	0.988235294	0.25	14.67326278	78.50984289	227.9014401	0.107891638	1.675745883	0.577278257	1.55E-07
CIPCUB	0.007578263	40	0.014865744	0.029731488	0.002123678	0	0	0	0	0	0	0	757.701	0	0.0305403	0	0.147611	0	3.99723	4.79005	4.79005	1.72886	3767.05	79	7.142857143	4	0.178571429	0.6	0.25	0.344405958	88.02809657	334.084845	0.001537527	1.491450201	0.392982574	0.000177641
CIPCUB	0.181651671	1000	0.014865744	0.029731488	0.002123678	0	0	0	0	0	0	0	757.701	0	0.0305403	0	0.147611	0	3.99723	4.79005	4.79005	1.72886	3767.05	79	7.142857143	4	0.178571429	0.6	0.25	0.344405958	88.02809657	334.084845	0.001537527	1.491450201	0.392982574	0.000177641
CIPCUB	0.646496182	4000	0.014865744	0.029731488	0.002123678	0	0	0	0	0	0	0	757.701	0	0.0305403	0	0.147611	0	3.99723	4.79005	4.79005	1.72886	3767.05	79	7.142857143	4	0.178571429	0.6	0.25	0.344405958	88.02809657	334.084845	0.001537527	1.491450201	0.392982574	0.000177641
CISMEY01	0.021096633	40	0.017404301	0.032633064	0.00870215	0	0	0	0	0	0	0	0	124.038	0	0.000881764	0	0.0332131	2.45677	3.61022	3.61022	2.04136	919.313	21	13.33333333	3	0.285714286	0.937142857	0.666666667	1.484011137	32.90646299	109.7991969	0.021200159	1.568559955	0.470092328	0.000529
CISMEY01	0.442709232	1000	0.017404301	0.032633064	0.00870215	0	0	0	0	0	0	0	0	124.038	0	0.000881764	0	0.0332131	2.45677	3.61022	3.61022	2.04136	919.313	21	13.33333333	3	0.285714286	0.937142857	0.666666667	1.484011137	32.90646299	109.7991969	0.021200159	1.568559955	0.470092328	0.000529
CISMEY01	1.10268102	4000	0.017404301	0.032633064	0.00870215	0	0	0	0	0	0	0	0	124.038	0	0.000881764	0	0.0332131	2.45677	3.61022	3.61022	2.04136	919.313	21	13.33333333	3	0.285714286	0.937142857	0.666666667	1.484011137	32.90646299	109.7991969	0.021200159	1.568559955	0.470092328	0.000529
CISMEY	0.018477824	40	0.015256129	0.032691704	0.008717788	0	0	0	0	0	0	0	0	150.978	0	0.000979728	0	0.0377195	2.49326	3.5654	3.56399	2.04138	917.664	22	13.33333333	3	0.294117647	0.964705882	0.666666667	0.441438418	30.6099832	105.3057818	0.006491741	1.548614439	0.450146812	0.000437104
CISMEY	0.321415244	1000	0.015256129	0.032691704	0.008717788	0	0	0	0	0	0	0	0	150.978	0	0.000979728	0	0.0377195	2.49326	3.5654	3.56399	2.04138	917.664	22	13.33333333	3	0.294117647	0.964705882	0.666666667	0.441438418	30.6099832	105.3057818	0.006491741	1.548614439	0.450146812	0.000437104
CISMEY	0.74135049	4000	0.015256129	0.032691704	0.008717788	0	0	0	0	0	0	0	0	150.978	0	0.000979728	0	0.0377195	2.49326	3.5654	3.56399	2.04138	917.664	22	13.33333333	3	0.294117647	0.964705882	0.666666667	0.441438418	30.6099832	105.3057818	0.006491741	1.548614439	0.450146812	0.000437104
CISMIC	0.008909649	40	0.01546295	0.033134892	0.008835971	0	0	0	0	0	0	0	0	132.072	0	0.000596399	0	0.034949	2.53093	3.36457	3.36341	1.67673	905.39	22	13.33333333	3	0.294117647	0.964705882	0.666666667	0.562478106	30.53040379	105.2262024	0.008271737	1.547444153	0.448976526	0.000206649
CISMIC	0.196511339	1000	0.01546295	0.033134892	0.008835971	0	0	0	0	0	0	0	0	132.072	0	0.000596399	0	0.034949	2.53093	3.36457	3.36341	1.67673	905.39	22	13.33333333	3	0.294117647	0.964705882	0.666666667	0.562478106	30.53040379	105.2262024	0.008271737	1.547444153	0.448976526	0.000206649
CISMIC	0.578161525	4000	0.01546295	0.033134892	0.008835971	0	0	0	0	0	0	0	0	132.072	0	0.000596399	0	0.034949	2.53093	3.36457	3.36341	1.67673	905.39	22	13.33333333	3	0.294117647	0.964705882	0.666666667	0.562478106	30.53040379	105.2262024	0.008271737	1.547444153	0.448976526	0.000206649
CIVTEH	0.004768675	40	0.016453908	0.032907817	0.006855795	0	0	0	0	0.001371159	0	0	1500.11	0	0.0614584	0	0.301259	0	4.00848	5.34569	5.19502	1.06088	2917.24	68	4.166666667	2	0.159090909	0.501818182	2.5	0	61.61681127	254.9471136	0	1.448563145	0.350095519	0.000111182
CIVTEH	0.117603841	1000	0.016453908	0.032907817	0.006855795	0	0	0	0	0.001371159	0	0	1500.11	0	0.0614584	0	0.301259	0	4.00848	5.34569	5.19502	1.06088	2917.24	68	4.166666667	2	0.159090909	0.501818182	2.5	0	61.61681127	254.9471136	0	1.448563145	0.350095519	0.000111182
CIVTEH	0.455481677	4000	0.016453908	0.032907817	0.006855795	0	0	0	0	0.001371159	0	0	1500.11	0	0.0614584	0	0.301259	0	4.00848	5.34569	5.19502	1.06088	2917.24	68	4.166666667	2	0.159090909	0.501818182	2.5	0	61.61681127	254.9471136	0	1.448563145	0.350095519	0.000111182
CIWYUD	0.002500267	40	0.009466335	0.022088116	0.003155445	0	0	0	0	0	0	0	1023.54	0	0.0885189	0	0.274904	0	4.57125	7.106	7.10384	1.41213	1267.65	22	21.42857143	3.333333333	0.342857143	1.156571429	0.2	1.394919474	36.27902053	113.1717544	0.019927421	1.616739349	0.518271722	5.88E-05
CIWYUD	0.061414523	1000	0.009466335	0.022088116	0.003155445	0	0	0	0	0	0	0	1023.54	0	0.0885189	0	0.274904	0	4.57125	7.106	7.10384	1.41213	1267.65	22	21.42857143	3.333333333	0.342857143	1.156571429	0.2	1.394919474	36.27902053	113.1717544	0.019927421	1.616739349	0.518271722	5.88E-05
CIWYUD	0.255096057	4000	0.009466335	0.022088116	0.003155445	0	0	0	0	0	0	0	1023.54	0	0.0885189	0	0.274904	0	4.57125	7.106	7.10384	1.41213	1267.65	22	21.42857143	3.333333333	0.342857143	1.156571429	0.2	1.394919474	36.27902053	113.1717544	0.019927421	1.616739349	0.518271722	5.88E-05
CIZLEE	0.001532493	40	0.012202875	0.026846326	0.012202875	0	0	0	0	0	0	0	0	23.2288	0	0.000143372	0	0.0101794	2.73009	3.35055	3.34297	2.78994	819.479	15.5	27.27272727	3	0.424242424	1.398787879	0.555555556	2.106237956	38.69712607	111.1959894	0.031912696	1.684787719	0.586320092	3.06E-05
CIZLEE	0.036074724	1000	0.012202875	0.026846326	0.012202875	0	0	0	0	0	0	0	0	23.2288	0	0.000143372	0	0.0101794	2.73009	3.35055	3.34297	2.78994	819.479	15.5	27.27272727	3	0.424242424	1.398787879	0.555555556	2.106237956	38.69712607	111.1959894	0.031912696	1.684787719	0.586320092	3.06E-05
CIZLEE	0.128610811	4000	0.012202875	0.026846326	0.012202875	0	0	0	0	0	0	0	0	23.2288	0	0.000143372	0	0.0101794	2.73009	3.35055	3.34297	2.78994	819.479	15.5	27.27272727	3	0.424242424	1.398787879	0.555555556	2.106237956	38.69712607	111.1959894	0.031912696	1.684787719	0.586320092	3.06E-05
CIZMIJ	0.005245934	40	0.027390694	0.041086041	0.008217208	0	0	0	0	0	0.001369535	0	0	68.7394	0	0.000548011	0	0.0182214	2.96576	3.70391	3.70391	1.45983	1460.35	38	3.333333333	7	0.203125	0.66125	0.857142857	0	47.8965988	188.500455	0	1.472659805	0.374192178	0.000125141
CIZMIJ	0.132284266	1000	0.027390694	0.041086041	0.008217208	0	0	0	0	0	0.001369535	0	0	68.7394	0	0.000548011	0	0.0182214	2.96576	3.70391	3.70391	1.45983	1460.35	38	3.333333333	7	0.203125	0.66125	0.857142857	0	47.8965988	188.500455	0	1.472659805	0.374192178	0.000125141
CIZMIJ	0.310914111	4000	0.027390694	0.041086041	0.008217208	0	0	0	0	0	0.001369535	0	0	68.7394	0	0.000548011	0	0.0182214	2.96576	3.70391	3.70391	1.45983	1460.35	38	3.333333333	7	0.203125	0.66125	0.857142857	0	47.8965988	188.500455	0	1.472659805	0.374192178	0.000125141
COBWEV	0.000620808	40	0	0.021868147	0.007289382	0	0	0	0	0	0	0	272.422	153.347	0.0136912	0.00220036	0.056965	0.028238	4.21092	5.55668	5.49797	1.63609	3292.46	67	11.11111111	7	0.476190476	1.580952381	0.428571429	18.92505163	103.8806541	288.4232154	0.112649117	1.716804854	0.618337227	1.46E-05
COBWEV	0.014816748	1000	0	0.021868147	0.007289382	0	0	0	0	0	0	0	272.422	153.347	0.0136912	0.00220036	0.056965	0.028238	4.21092	5.55668	5.49797	1.63609	3292.46	67	11.11111111	7	0.476190476	1.580952381	0.428571429	18.92505163	103.8806541	288.4232154	0.112649117	1.716804854	0.618337227	1.46E-05
COBWEV	0.062483629	4000	0	0.021868147	0.007289382	0	0	0	0	0	0	0	272.422	153.347	0.0136912	0.00220036	0.056965	0.028238	4.21092	5.55668	5.49797	1.63609	3292.46	67	11.11111111	7	0.476190476	1.580952381	0.428571429	18.92505163	103.8806541	288.4232154	0.112649117	1.716804854	0.618337227	1.46E-05
CODFEH	0.016228207	40	0.019175547	0.019175547	0	0	0	0	0	0	0	0	386.614	0	0.00564261	0	0.124406	0	3.49285	3.78989	3.78989	1.48867	834.396	9	25	5	0.357142857	1.228571429	0	1.370324337	33.31408568	94.82827278	0.024470077	1.693362014	0.594894387	0.000387255
CODFEH	0.384902337	1000	0.019175547	0.019175547	0	0	0	0	0	0	0	0	386.614	0	0.00564261	0	0.124406	0	3.49285	3.78989	3.78989	1.48867	834.396	9	25	5	0.357142857	1.228571429	0	1.370324337	33.31408568	94.82827278	0.024470077	1.693362014	0.594894387	0.000387255
CODFEH	1.448940292	4000	0.019175547	0.019175547	0	0	0	0	0	0	0	0	386.614	0	0.00564261	0	0.124406	0	3.49285	3.78989	3.78989	1.48867	834.396	9	25	5	0.357142857	1.228571429	0	1.370324337	33.31408568	94.82827278	0.024470077	1.693362014	0.594894387	0.000387255
CODKOX	0.150244435	40	0.02862732	0.03578415	0	0	0	0	0	0	0	0	0	24.6645	0	0	0	0	2.69806	3.29786	3.29021	1.95495	1676.72	37	6.666666667	9	0.243243243	0.836756757	0	15.09252777	82.69950144	245.2727102	0.101976539	1.657248042	0.558780415	0.00449815
CODKOX	1.600240621	1000	0.02862732	0.03578415	0	0	0	0	0	0	0	0	0	24.6645	0	0	0	0	2.69806	3.29786	3.29021	1.95495	1676.72	37	6.666666667	9	0.243243243	0.836756757	0	15.09252777	82.69950144	245.2727102	0.101976539	1.657248042	0.558780415	0.00449815
CODKOX	1.852411026	4000	0.02862732	0.03578415	0	0	0	0	0	0	0	0	0	24.6645	0	0	0	0	2.69806	3.29786	3.29021	1.95495	1676.72	37	6.666666667	9	0.243243243	0.836756757	0	15.09252777	82.69950144	245.2727102	0.101976539	1.657248042	0.558780415	0.00449815
CODQOD	0.174899182	40	0.027755933	0.034694916	0	0	0	0	0	0	0	0	0	43.741	0	0	0	0	2.77705	3.34514	3.3318	1.82964	1729.36	37	6.666666667	9	0.243243243	0.836756757	0	15.18527177	82.56216368	245.1353724	0.102603188	1.656320084	0.557852457	0.00520911
CODQOD	1.715272502	1000	0.027755933	0.034694916	0	0	0	0	0	0	0	0	0	43.741	0	0	0	0	2.77705	3.34514	3.3318	1.82964	1729.36	37	6.666666667	9	0.243243243	0.836756757	0	15.18527177	82.56216368	245.1353724	0.102603188	1.656320084	0.557852457	0.00520911
CODQOD	1.955865342	4000	0.027755933	0.034694916	0	0	0	0	0	0	0	0	0	43.741	0	0	0	0	2.77705	3.34514	3.3318	1.82964	1729.36	37	6.666666667	9	0.243243243	0.836756757	0	15.18527177	82.56216368	245.1353724	0.102603188	1.656320084	0.557852457	0.00520911
CODQUJ	0.149288468	40	0.028331622	0.035414527	0	0	0	0	0	0	0	0	0	32.6867	0	0.00020967	0	0.00450791	2.69287	3.31151	3.29637	1.90776	1694.22	37	6.666666667	9	0.243243243	0.836756757	0	15.89272056	83.47024259	246.0434514	0.107383247	1.662455752	0.563988126	0.00410234
CODQUJ	1.624473363	1000	0.028331622	0.035414527	0	0	0	0	0	0	0	0	0	32.6867	0	0.00020967	0	0.00450791	2.69287	3.31151	3.29637	1.90776	1694.22	37	6.666666667	9	0.243243243	0.836756757	0	15.89272056	83.47024259	246.0434514	0.107383247	1.662455752	0.563988126	0.00410234
CODQUJ	1.901617796	4000	0.028331622	0.035414527	0	0	0	0	0	0	0	0	0	32.6867	0	0.00020967	0	0.00450791	2.69287	3.31151	3.29637	1.90776	1694.22	37	6.666666667	9	0.243243243	0.836756757	0	15.89272056	83.47024259	246.0434514	0.107383247	1.662455752	0.563988126	0.00410234
CODROD	3.07860471	40	0.007608685	0.019021713	0	0	0	0	0	0	0	0	575.33	0	0.0160958	0	0.159581	0	3.83565	4.34102	4.34102	1.88869	1051.43	17	20	6	0.428571429	1.474285714	0	15.46888517	50.86285473	112.3770418	0.276230092	2.00673289	0.908265263	0.96154
CODROD	3.532798872	1000	0.007608685	0.019021713	0	0	0	0	0	0	0	0	575.33	0	0.0160958	0	0.159581	0	3.83565	4.34102	4.34102	1.88869	1051.43	17	20	6	0.428571429	1.474285714	0	15.46888517	50.86285473	112.3770418	0.276230092	2.00673289	0.908265263	0.96154
CODROD	3.743776918	4000	0.007608685	0.019021713	0	0	0	0	0	0	0	0	575.33	0	0.0160958	0	0.159581	0	3.83565	4.34102	4.34102	1.88869	1051.43	17	20	6	0.428571429	1.474285714	0	15.46888517	50.86285473	112.3770418	0.276230092	2.00673289	0.908265263	0.96154
CODRUJ	2.997991416	40	0.007662248	0.01915562	0	0	0	0	0	0	0	0	564.766	0	0.0152871	0	0.151207	0	3.79384	4.3292	4.32865	1.92319	1044.08	17	20	6	0.428571429	1.474285714	0	15.35458987	50.80936546	112.3235526	0.274189105	2.005777724	0.907310098	0.795009
CODRUJ	3.444898082	1000	0.007662248	0.01915562	0	0	0	0	0	0	0	0	564.766	0	0.0152871	0	0.151207	0	3.79384	4.3292	4.32865	1.92319	1044.08	17	20	6	0.428571429	1.474285714	0	15.35458987	50.80936546	112.3235526	0.274189105	2.005777724	0.907310098	0.795009
CODRUJ	3.655526221	4000	0.007662248	0.01915562	0	0	0	0	0	0	0	0	564.766	0	0.0152871	0	0.151207	0	3.79384	4.3292	4.32865	1.92319	1044.08	17	20	6	0.428571429	1.474285714	0	15.35458987	50.80936546	112.3235526	0.274189105	2.005777724	0.907310098	0.795009
CODSAR	0.157759989	40	0.028803053	0.036003816	0	0	0	0	0	0	0	0	0	33.1211	0	0	0	0	2.8446	3.32217	3.31303	1.97364	1666.49	37	6.666666667	9	0.243243243	0.836756757	0	15.67966718	83.57394091	246.1471497	0.105943697	1.663156417	0.56468879	0.0030938
CODSAR	1.485811243	1000	0.028803053	0.036003816	0	0	0	0	0	0	0	0	0	33.1211	0	0	0	0	2.8446	3.32217	3.31303	1.97364	1666.49	37	6.666666667	9	0.243243243	0.836756757	0	15.67966718	83.57394091	246.1471497	0.105943697	1.663156417	0.56468879	0.0030938
CODSAR	1.797784504	4000	0.028803053	0.036003816	0	0	0	0	0	0	0	0	0	33.1211	0	0	0	0	2.8446	3.32217	3.31303	1.97364	1666.49	37	6.666666667	9	0.243243243	0.836756757	0	15.67966718	83.57394091	246.1471497	0.105943697	1.663156417	0.56468879	0.0030938
COJHIT	0.001536595	40	0.009763678	0.019527357	0.006509119	0	0	0	0	0	0	0	2617.5	0	0.440224	0	0.849183	0	9.35609	10.09171	10.09171	0.716453	2458.09	33	8.333333333	0	0.173913043	0.528695652	0	0	30.97755814	132.0365798	0	1.435180215	0.336712588	3.56E-05
COJHIT	0.037328783	1000	0.009763678	0.019527357	0.006509119	0	0	0	0	0	0	0	2617.5	0	0.440224	0	0.849183	0	9.35609	10.09171	10.09171	0.716453	2458.09	33	8.333333333	0	0.173913043	0.528695652	0	0	30.97755814	132.0365798	0	1.435180215	0.336712588	3.56E-05
COJHIT	0.148644618	4000	0.009763678	0.019527357	0.006509119	0	0	0	0	0	0	0	2617.5	0	0.440224	0	0.849183	0	9.35609	10.09171	10.09171	0.716453	2458.09	33	8.333333333	0	0.173913043	0.528695652	0	0	30.97755814	132.0365798	0	1.435180215	0.336712588	3.56E-05
COKMIA	0.001478484	40	0.004526708	0.01810683	0	0	0	0	0	0	0	0	1371.16	0	0.274631	0	0.493142	0	10.75448	11.457	11.457	1.17248	3976.4	64	25	3	0.333333333	1.146666667	0	0.472518481	91.89830588	269.8500614	0.002916781	1.66574112	0.567273493	3.51E-05
COKMIA	0.036843767	1000	0.004526708	0.01810683	0	0	0	0	0	0	0	0	1371.16	0	0.274631	0	0.493142	0	10.75448	11.457	11.457	1.17248	3976.4	64	25	3	0.333333333	1.146666667	0	0.472518481	91.89830588	269.8500614	0.002916781	1.66574112	0.567273493	3.51E-05
COKMIA	0.143138674	4000	0.004526708	0.01810683	0	0	0	0	0	0	0	0	1371.16	0	0.274631	0	0.493142	0	10.75448	11.457	11.457	1.17248	3976.4	64	25	3	0.333333333	1.146666667	0	0.472518481	91.89830588	269.8500614	0.002916781	1.66574112	0.567273493	3.51E-05
COKMOG	0.000745043	40	0.004964408	0.019857632	0	0	0	0	0	0.004964408	0	0	1195.59	0	0.232197	0	0.42587	0	10.62677	11.3862	11.38601	1.32388	3625.81	64	25	3	0.333333333	1.146666667	0	0	90.71402904	268.6657846	0	1.658430769	0.559963142	1.80E-05
COKMOG	0.018783015	1000	0.004964408	0.019857632	0	0	0	0	0	0.004964408	0	0	1195.59	0	0.232197	0	0.42587	0	10.62677	11.3862	11.38601	1.32388	3625.81	64	25	3	0.333333333	1.146666667	0	0	90.71402904	268.6657846	0	1.658430769	0.559963142	1.80E-05
COKMOG	0.075706697	4000	0.004964408	0.019857632	0	0	0	0	0	0.004964408	0	0	1195.59	0	0.232197	0	0.42587	0	10.62677	11.3862	11.38601	1.32388	3625.81	64	25	3	0.333333333	1.146666667	0	0	90.71402904	268.6657846	0	1.658430769	0.559963142	1.80E-05
COKMUM	0.001172126	40	0.004257413	0.017029651	0	0	0	0	0	0	0	0	1536.94	0	0.308984	0	0.546865	0	10.95857	11.78987	11.78969	1.07449	4227.92	64	25	3	0.333333333	1.146666667	0	3.245380184	96.25472981	274.2064854	0.020033211	1.692632626	0.594164999	2.83E-05
COKMUM	0.029888615	1000	0.004257413	0.017029651	0	0	0	0	0	0	0	0	1536.94	0	0.308984	0	0.546865	0	10.95857	11.78987	11.78969	1.07449	4227.92	64	25	3	0.333333333	1.146666667	0	3.245380184	96.25472981	274.2064854	0.020033211	1.692632626	0.594164999	2.83E-05
COKMUM	0.119128619	4000	0.004257413	0.017029651	0	0	0	0	0	0	0	0	1536.94	0	0.308984	0	0.546865	0	10.95857	11.78987	11.78969	1.07449	4227.92	64	25	3	0.333333333	1.146666667	0	3.245380184	96.25472981	274.2064854	0.020033211	1.692632626	0.594164999	2.83E-05
COKNAT	0.001286944	40	0.004552536	0.018210145	0	0	0	0	0	0	0.004552536	0	1380.53	0	0.267756	0	0.48486	0	10.73088	11.58269	11.58251	1.22798	3953.84	64	25	3	0.333333333	1.146666667	0	1.98270807	95.09443311	273.0461886	0.012238939	1.6854703	0.587002674	3.05E-05
COKNAT	0.031649619	1000	0.004552536	0.018210145	0	0	0	0	0	0	0.004552536	0	1380.53	0	0.267756	0	0.48486	0	10.73088	11.58269	11.58251	1.22798	3953.84	64	25	3	0.333333333	1.146666667	0	1.98270807	95.09443311	273.0461886	0.012238939	1.6854703	0.587002674	3.05E-05
COKNAT	0.12745188	4000	0.004552536	0.018210145	0	0	0	0	0	0	0.004552536	0	1380.53	0	0.267756	0	0.48486	0	10.73088	11.58269	11.58251	1.22798	3953.84	64	25	3	0.333333333	1.146666667	0	1.98270807	95.09443311	273.0461886	0.012238939	1.6854703	0.587002674	3.05E-05
COKPEZ	0.005450327	40	0.004519581	0.018078324	0	0	0	0	0	0	0	0	1837.29	0	0.3608	0	0.645618	0	10.69952	11.53314	11.53314	0.910755	3982.67	64	25	3	0.333333333	1.146666667	0	27.29795404	126.0226462	303.9744017	0.168505889	1.876385196	0.777917569	0.000132782
COKPEZ	0.140702864	1000	0.004519581	0.018078324	0	0	0	0	0	0	0	0	1837.29	0	0.3608	0	0.645618	0	10.69952	11.53314	11.53314	0.910755	3982.67	64	25	3	0.333333333	1.146666667	0	27.29795404	126.0226462	303.9744017	0.168505889	1.876385196	0.777917569	0.000132782
COKPEZ	0.540744627	4000	0.004519581	0.018078324	0	0	0	0	0	0	0	0	1837.29	0	0.3608	0	0.645618	0	10.69952	11.53314	11.53314	0.910755	3982.67	64	25	3	0.333333333	1.146666667	0	27.29795404	126.0226462	303.9744017	0.168505889	1.876385196	0.777917569	0.000132782
COKPOJ	0.001428225	40	0.004533457	0.018133828	0	0	0	0	0	0	0	0	1357.91	0	0.276777	0	0.495303	0	10.79186	11.55552	11.54888	1.17423	3970.48	64	25	3	0.333333333	1.146666667	0	0.470650011	92.37325628	270.3250118	0.002905247	1.668672912	0.570205286	3.45E-05
COKPOJ	0.036852078	1000	0.004533457	0.018133828	0	0	0	0	0	0	0	0	1357.91	0	0.276777	0	0.495303	0	10.79186	11.55552	11.54888	1.17423	3970.48	64	25	3	0.333333333	1.146666667	0	0.470650011	92.37325628	270.3250118	0.002905247	1.668672912	0.570205286	3.45E-05
COKPOJ	0.140951421	4000	0.004533457	0.018133828	0	0	0	0	0	0	0	0	1357.91	0	0.276777	0	0.495303	0	10.79186	11.55552	11.54888	1.17423	3970.48	64	25	3	0.333333333	1.146666667	0	0.470650011	92.37325628	270.3250118	0.002905247	1.668672912	0.570205286	3.45E-05
COKPUP	0.001478826	40	0.004569189	0.018276756	0	0	0	0	0	0	0.004569189	0	1359.87	0	0.269052	0	0.482931	0	10.79282	11.55667	11.55622	1.23248	3939.43	64	25	3	0.333333333	1.146666667	0	1.387666388	96.00225336	273.9540089	0.008565842	1.691074129	0.592606502	3.47E-05
COKPUP	0.037214216	1000	0.004569189	0.018276756	0	0	0	0	0	0	0.004569189	0	1359.87	0	0.269052	0	0.482931	0	10.79282	11.55667	11.55622	1.23248	3939.43	64	25	3	0.333333333	1.146666667	0	1.387666388	96.00225336	273.9540089	0.008565842	1.691074129	0.592606502	3.47E-05
COKPUP	0.142258762	4000	0.004569189	0.018276756	0	0	0	0	0	0	0.004569189	0	1359.87	0	0.269052	0	0.482931	0	10.79282	11.55667	11.55622	1.23248	3939.43	64	25	3	0.333333333	1.146666667	0	1.387666388	96.00225336	273.9540089	0.008565842	1.691074129	0.592606502	3.47E-05
COKQAW	0.000547645	40	0	0.019743337	0	0	0	0	0	0.004935834	0	0	1227.95	0	0.236545	0	0.430888	0	10.61593	11.31709	11.31663	1.308	3646.8	73	25	3	0.375	1.29	0	0.092667892	85.30156391	243.4809022	0.000643527	1.690839598	0.592371972	1.36E-05
COKQAW	0.014314839	1000	0	0.019743337	0	0	0	0	0	0.004935834	0	0	1227.95	0	0.236545	0	0.430888	0	10.61593	11.31709	11.31663	1.308	3646.8	73	25	3	0.375	1.29	0	0.092667892	85.30156391	243.4809022	0.000643527	1.690839598	0.592371972	1.36E-05
COKQAW	0.057144282	4000	0	0.019743337	0	0	0	0	0	0.004935834	0	0	1227.95	0	0.236545	0	0.430888	0	10.61593	11.31709	11.31663	1.308	3646.8	73	25	3	0.375	1.29	0	0.092667892	85.30156391	243.4809022	0.000643527	1.690839598	0.592371972	1.36E-05
COKQEA	0.00144445	40	0.004515194	0.018060775	0	0	0	0	0	0	0	0	1367.18	0	0.273963	0	0.495597	0	10.88858	11.43729	11.43526	1.1695	3986.54	64	25	3	0.333333333	1.146666667	0	1.03946395	93.2200007	271.1717562	0.006416444	1.67389973	0.575432103	3.46E-05
COKQEA	0.035909821	1000	0.004515194	0.018060775	0	0	0	0	0	0	0	0	1367.18	0	0.273963	0	0.495597	0	10.88858	11.43729	11.43526	1.1695	3986.54	64	25	3	0.333333333	1.146666667	0	1.03946395	93.2200007	271.1717562	0.006416444	1.67389973	0.575432103	3.46E-05
COKQEA	0.140720704	4000	0.004515194	0.018060775	0	0	0	0	0	0	0	0	1367.18	0	0.273963	0	0.495597	0	10.88858	11.43729	11.43526	1.1695	3986.54	64	25	3	0.333333333	1.146666667	0	1.03946395	93.2200007	271.1717562	0.006416444	1.67389973	0.575432103	3.46E-05
COKQOK	0.001427151	40	0.004547062	0.018188248	0	0	0	0	0	0	0.004547062	0	1364.93	0	0.270688	0	0.486748	0	10.85723	11.67286	11.67268	1.22651	3958.6	64	25	3	0.333333333	1.146666667	0	1.542019334	94.47155176	272.4233073	0.009518638	1.681625354	0.583157727	3.27E-05
COKQOK	0.034562436	1000	0.004547062	0.018188248	0	0	0	0	0	0	0.004547062	0	1364.93	0	0.270688	0	0.486748	0	10.85723	11.67286	11.67268	1.22651	3958.6	64	25	3	0.333333333	1.146666667	0	1.542019334	94.47155176	272.4233073	0.009518638	1.681625354	0.583157727	3.27E-05
COKQOK	0.132960622	4000	0.004547062	0.018188248	0	0	0	0	0	0	0.004547062	0	1364.93	0	0.270688	0	0.486748	0	10.85723	11.67286	11.67268	1.22651	3958.6	64	25	3	0.333333333	1.146666667	0	1.542019334	94.47155176	272.4233073	0.009518638	1.681625354	0.583157727	3.27E-05
COMDOY	0.007214346	40	0.014727714	0.023564342	0	0	0	0	0	0	0	0	1375.64	0	0.0937294	0	0.330417	0	5.53928	6.12059	6.10847	1.22694	678.992	12	12.5	5	0.263157895	0.905263158	0	3.593411027	22.72120727	64.46297709	0.094563448	1.696394134	0.597926507	0.000168709
COMDOY	0.181226959	1000	0.014727714	0.023564342	0	0	0	0	0	0	0	0	1375.64	0	0.0937294	0	0.330417	0	5.53928	6.12059	6.10847	1.22694	678.992	12	12.5	5	0.263157895	0.905263158	0	3.593411027	22.72120727	64.46297709	0.094563448	1.696394134	0.597926507	0.000168709
COMDOY	0.703918836	4000	0.014727714	0.023564342	0	0	0	0	0	0	0	0	1375.64	0	0.0937294	0	0.330417	0	5.53928	6.12059	6.10847	1.22694	678.992	12	12.5	5	0.263157895	0.905263158	0	3.593411027	22.72120727	64.46297709	0.094563448	1.696394134	0.597926507	0.000168709
COMGUH	0.002240125	40	0.012869944	0.03431985	0	0	0	0	0	0	0	0	0	132.465	0	0.00275739	0	0.0295143	2.48027	4.79077	4.79077	1.95837	1864.81	53	15.625	4	0.289855072	0.997101449	0	1.160449711	69.60052216	221.1890547	0.008409056	1.602819237	0.50435161	5.48E-05
COMGUH	0.053131475	1000	0.012869944	0.03431985	0	0	0	0	0	0	0	0	0	132.465	0	0.00275739	0	0.0295143	2.48027	4.79077	4.79077	1.95837	1864.81	53	15.625	4	0.289855072	0.997101449	0	1.160449711	69.60052216	221.1890547	0.008409056	1.602819237	0.50435161	5.48E-05
COMGUH	0.162095307	4000	0.012869944	0.03431985	0	0	0	0	0	0	0	0	0	132.465	0	0.00275739	0	0.0295143	2.48027	4.79077	4.79077	1.95837	1864.81	53	15.625	4	0.289855072	0.997101449	0	1.160449711	69.60052216	221.1890547	0.008409056	1.602819237	0.50435161	5.48E-05
COQTEJ	0.062233362	40	0.006576157	0.01972847	0.001315231	0	0	0	0	0	0	0	4048.06	0	0.359123	0	0.869291	0	6.6264	7.76168	7.47009	0.69781	6082.58	99	6.666666667	6	0.25	0.845714286	0.166666667	11.80491121	113.587511	359.6442594	0.052700496	1.60555473	0.507087103	0.00151668
COQTEJ	1.194916406	1000	0.006576157	0.01972847	0.001315231	0	0	0	0	0	0	0	4048.06	0	0.359123	0	0.869291	0	6.6264	7.76168	7.47009	0.69781	6082.58	99	6.666666667	6	0.25	0.845714286	0.166666667	11.80491121	113.587511	359.6442594	0.052700496	1.60555473	0.507087103	0.00151668
COQTEJ	3.058213656	4000	0.006576157	0.01972847	0.001315231	0	0	0	0	0	0	0	4048.06	0	0.359123	0	0.869291	0	6.6264	7.76168	7.47009	0.69781	6082.58	99	6.666666667	6	0.25	0.845714286	0.166666667	11.80491121	113.587511	359.6442594	0.052700496	1.60555473	0.507087103	0.00151668
COSMII	0.007921687	40	0.008946767	0.017893533	0.002982256	0	0	0	0	0	0	0	3063.94	0	0.28236	0	0.68237	0	7.43864	8.75515	8.75515	0.883978	4023.8	52	8.333333333	4	0.24	0.7936	0.5	0.05892169	64.68504245	229.4551865	0.000392811	1.529701243	0.431233616	0.000188882
COSMII	0.192235121	1000	0.008946767	0.017893533	0.002982256	0	0	0	0	0	0	0	3063.94	0	0.28236	0	0.68237	0	7.43864	8.75515	8.75515	0.883978	4023.8	52	8.333333333	4	0.24	0.7936	0.5	0.05892169	64.68504245	229.4551865	0.000392811	1.529701243	0.431233616	0.000188882
COSMII	0.720784445	4000	0.008946767	0.017893533	0.002982256	0	0	0	0	0	0	0	3063.94	0	0.28236	0	0.68237	0	7.43864	8.75515	8.75515	0.883978	4023.8	52	8.333333333	4	0.24	0.7936	0.5	0.05892169	64.68504245	229.4551865	0.000392811	1.529701243	0.431233616	0.000188882
COTVIS	0.285663634	40	0.014904502	0.025425326	0	0	0	0	0	0	0	0	1168.28	0	0.0466308	0	0.220636	0	3.29073	5.1733	5.17236	1.27812	4562.38	83	6.896551724	7	0.225806452	0.776774194	0	29.46835784	146.91259	419.3325614	0.118824024	1.690857103	0.592389476	0.00694644
[truncated: 11,170 more rows]
